# Supplementary material for: 2,2′-[(3-Bromo-4-hy­droxy-5-meth­oxy­phen­yl)methyl­idene]bis­(3-hy­droxy-5,5-dimethyl­cyclo­hex-2-en-1-one)
Source: Acta Crystallogr Sect E Struct Rep Online. 2012 Sep 8;68(Pt 10):o2875–6. doi: 10.1107/S1600536812037853 (PMC3470230; doi:10.1107/S1600536812037853)
Supplement: Supplementary file 1 [file e-68-o2875-sup1.cif]

##############################################################################
#                                                                            #
# This CIF contains the data in a paper accepted for publication in          #
# Acta Crystallographica Section E. It conforms to the requirements of       #
# Notes for Authors for Acta Crystallographica Section E, and has been       #
# peer reviewed under the auspices of the IUCr Commission on Journals.       #
#                                                                            #
# Full details of the Crystallographic Information File format               #
# are given in the paper "The Crystallographic Information File (CIF):       #
# a New Standard Archive File for Crystallography" by S. R. Hall, F. H.      #
# Allen and I. D. Brown [Acta Cryst. (1991), A47, 655-685].                  #
#                                                                            #
# The current version of the core CIF dictionary is obtainable from          #
# ftp://ftp.iucr.org/pub/cif_core.dic.                                       #
#                                                                            #
# Software is freely available for graphical display of the structure(s)     #
# in this CIF. For information consult the CIF software page                 #
# http://www.iucr.org/resources/cif/software.                                #
#                                                                            #
# This file may be used for bona fide research purposes within the           #
# scientific community so long as proper attribution is given to the journal # 
# article from which it was obtained.                                        #
#                                                                            #
##############################################################################
data_global
_audit_creation_method     'SHELXL-97'
_journal_date_recd_electronic     2012-08-25
_journal_date_accepted     2012-09-03
_journal_name_full     'Acta Crystallographica, Section E'
_journal_year     2012
_journal_volume     68
_journal_issue     10
_journal_page_first     o2875
_journal_page_last     o2876
_journal_paper_category     QO
_journal_paper_doi     10.1107/S1600536812037853
_journal_coeditor_code     IM2397
_publ_contact_author_name     'Sughanya, V.'
_publ_contact_author_address
;
Department of Chemistry
Annamalai University
Annamalai nagar 608 002
Tamil Nadu
India
;
_publ_contact_author_email     'saisukanyashri@gmail.com'
_publ_contact_author_phone        .91E-306
_Publ_section_title
;\
2,2'-[(3-Bromo-4-hydroxy-5-methoxyphenyl)methylidene]bis(3-hydroxy-5,5-\
dimethylcyclohex-2-en-1-one)
;
loop_
    _publ_author_name
    _publ_author_address
    'V. Sughanya'
;
 Department of Chemistry
 Annamalai University
 Annamalai Nagar 608 002
 Tamil Nadu
 India
;
    'N. Sureshbabu'
;
 Department of Chemistry
 Annamalai University
 Annamalai Nagar 608 002
 Tamil Nadu
 India
;
data_I
_audit_creation_method     SHELXL-97
_chemical_name_systematic
;
2,2'-[(3-Bromo-4-hydroxy-5-methoxyphenyl)methylidene]bis(3-
hydroxy-5,5-dimethylcyclohex-2-en-1-one)
;
_chemical_name_common     ?
_chemical_formula_moiety     'C24 H29 Br O6'
_chemical_formula_sum     'C24 H29 Br O6'
_chemical_formula_iupac     'C24 H29 Br O6'
_chemical_formula_weight     493.38
_chemical_melting_point     491
_symmetry_cell_setting     monoclinic
_symmetry_space_group_name_H-M     'P 21/c'
_symmetry_space_group_name_Hall     '-P 2ybc'
loop_
    _symmetry_equiv_pos_as_xyz
    'x, y, z'
    '-x, y+1/2, -z+1/2'
    '-x, -y, -z'
    'x, -y-1/2, z-1/2'
_cell_length_a     11.7479(4)
_cell_length_b     19.3706(6)
_cell_length_c     11.5958(4)
_cell_angle_alpha     90.00
_cell_angle_beta     118.3650(10)
_cell_angle_gamma     90.00
_cell_volume     2321.97(13)
_cell_formula_units_Z     4
_cell_measurement_reflns_used     7579
_cell_measurement_theta_min     2.102
_cell_measurement_theta_max     25.37
_cell_measurement_temperature     296(2)
_exptl_crystal_description     block
_exptl_crystal_colour     yellow
_exptl_crystal_size_max     0.30
_exptl_crystal_size_mid     0.20
_exptl_crystal_size_min     0.20
_exptl_crystal_density_diffrn     1.411
_exptl_crystal_density_meas     ?
_exptl_crystal_density_method     'not measured'
_exptl_crystal_F_000     1024
_exptl_absorpt_coefficient_mu     1.807
_exptl_absorpt_correction_type     multi-scan
_exptl_absorpt_process_details     '(SADABS; Bruker, 2004)'
_exptl_absorpt_correction_T_min     0.6043
_exptl_absorpt_correction_T_max     0.7645
_exptl_special_details
;
;
_diffrn_ambient_temperature     296(2)
_diffrn_radiation_type     MoK\a
_diffrn_radiation_wavelength     0.71073
_diffrn_radiation_source     'fine-focus sealed tube'
_diffrn_radiation_monochromator     graphite
_diffrn_measurement_device_type     'Bruker Kappa APEXII CCD'
_diffrn_measurement_method     '\w and \f scan'
_diffrn_detector_area_resol_mean     ?
_diffrn_reflns_number     22187
_diffrn_reflns_av_R_equivalents     0.0307
_diffrn_reflns_av_sigmaI/netI     0.0246
_diffrn_reflns_theta_min     2.10
_diffrn_reflns_theta_max     25.49
_diffrn_reflns_theta_full     25.49
_diffrn_measured_fraction_theta_max     1.000
_diffrn_measured_fraction_theta_full     1.000
_diffrn_reflns_limit_h_min     -14
_diffrn_reflns_limit_h_max     14
_diffrn_reflns_limit_k_min     -23
_diffrn_reflns_limit_k_max     19
_diffrn_reflns_limit_l_min     -14
_diffrn_reflns_limit_l_max     13
_diffrn_standards_number     ?
_diffrn_standards_interval_count     ?
_diffrn_standards_interval_time     ?
_diffrn_standards_decay_%     ?
_refine_special_details
;
 Refinement of F^2^ against ALL reflections.  The weighted R-factor wR and
 goodness of fit S are based on F^2^, conventional R-factors R are based
 on F, with F set to zero for negative F^2^. The threshold expression of
 F^2^ > 2sigma(F^2^) is used only for calculating R-factors(gt) etc. and is
 not relevant to the choice of reflections for refinement.  R-factors based
 on F^2^ are statistically about twice as large as those based on F, and R-
 factors based on ALL data will be even larger.
;
_reflns_number_total     4313
_reflns_number_gt     3395
_reflns_threshold_expression     I>2sigma(I)
_refine_ls_structure_factor_coef     Fsqd
_refine_ls_matrix_type     full
_refine_ls_R_factor_all     0.0509
_refine_ls_R_factor_gt     0.0346
_refine_ls_wR_factor_gt     0.0869
_refine_ls_wR_factor_ref     0.0949
_refine_ls_goodness_of_fit_ref     1.035
_refine_ls_restrained_S_all     1.035
_refine_ls_number_reflns     4313
_refine_ls_number_parameters     285
_refine_ls_number_restraints     0
_refine_ls_hydrogen_treatment     constr
_refine_ls_weighting_scheme     calc
_refine_ls_weighting_details
         'calc w=1/[\s^2^(Fo^2^)+(0.0471P)^2^+1.1375P] where P=(Fo^2^+2Fc^2^)/3'
_atom_sites_solution_hydrogens     geom
_atom_sites_solution_primary     direct
_atom_sites_solution_secondary     difmap
_refine_ls_shift/su_max     0.002
_refine_ls_shift/su_mean     0.000
_refine_diff_density_max     0.370
_refine_diff_density_min     -0.506
_refine_ls_extinction_method     none
_refine_ls_extinction_coef     ?
loop_
    _atom_type_symbol
    _atom_type_description
    _atom_type_scat_dispersion_real
    _atom_type_scat_dispersion_imag
    _atom_type_scat_source
    'C' 'C' 0.0033 0.0016
                         'International Tables Vol C Tables 4.2.6.8 and 6.1.1.4'
    'H' 'H' 0.0000 0.0000
                         'International Tables Vol C Tables 4.2.6.8 and 6.1.1.4'
    'O' 'O' 0.0106 0.0060
                         'International Tables Vol C Tables 4.2.6.8 and 6.1.1.4'
    'Br' 'Br' -0.2901 2.4595
                         'International Tables Vol C Tables 4.2.6.8 and 6.1.1.4'
_computing_data_collection     'APEX2 (Bruker, 2004)'
_computing_cell_refinement     'APEX2 and SAINT (Bruker, 2004)'
_computing_data_reduction     'SAINT and XPREP (Bruker, 2004)'
_computing_structure_solution     'SIR92 (Altomare <i>et al.</i>, 1993)'
_computing_structure_refinement     'SHELXL97 (Sheldrick, 2008)'
_computing_molecular_graphics
             'ORTEP-3 (Farrugia, 1997) and Mercury (Macrae <i>et al.</i>, 2008)'
_computing_publication_material     'SHELXL97 (Sheldrick, 2008)'
loop_
    _atom_site_type_symbol
    _atom_site_label
    _atom_site_fract_x
    _atom_site_fract_y
    _atom_site_fract_z
    _atom_site_U_iso_or_equiv
    _atom_site_adp_type
    _atom_site_calc_flag
    _atom_site_refinement_flags
    _atom_site_occupancy
    _atom_site_symmetry_multiplicity
    _atom_site_disorder_assembly
    _atom_site_disorder_group
    C C1 1.2613(3) 0.26315(17) 0.2601(3) 0.0659(9) Uani d . 1 1 . .
    H H1A 1.2246 0.3011 0.2005 0.099 Uiso calc R 1 1 . .
    H H1B 1.2871 0.2277 0.2194 0.099 Uiso calc R 1 1 . .
    H H1C 1.3354 0.2788 0.3383 0.099 Uiso calc R 1 1 . .
    C C2 1.1247(3) 0.28939(14) 0.3665(3) 0.0577(7) Uani d . 1 1 . .
    H H2A 1.0575 0.2722 0.3835 0.087 Uiso calc R 1 1 . .
    H H2B 1.0948 0.3300 0.3128 0.087 Uiso calc R 1 1 . .
    H H2C 1.1994 0.3007 0.4479 0.087 Uiso calc R 1 1 . .
    C C3 1.1605(2) 0.23420(13) 0.2953(2) 0.0417(6) Uani d . 1 1 . .
    C C4 1.0407(2) 0.21187(13) 0.1703(2) 0.0397(5) Uani d . 1 1 . .
    H H4A 0.9988 0.2525 0.1187 0.048 Uiso calc R 1 1 . .
    H H4B 1.0674 0.1831 0.1190 0.048 Uiso calc R 1 1 . .
    C C5 0.9453(2) 0.17286(11) 0.1961(2) 0.0328(5) Uani d . 1 1 . .
    C C6 0.98674(19) 0.12637(11) 0.3011(2) 0.0306(5) Uani d . 1 1 . .
    C C7 1.1163(2) 0.12824(11) 0.3968(2) 0.0346(5) Uani d . 1 1 . .
    C C8 1.2146(2) 0.17062(13) 0.3816(2) 0.0407(6) Uani d . 1 1 . .
    H H8A 1.2567 0.1417 0.3448 0.049 Uiso calc R 1 1 . .
    H H8B 1.2801 0.1853 0.4678 0.049 Uiso calc R 1 1 . .
    C C9 0.89559(19) 0.07694(11) 0.3184(2) 0.0303(5) Uani d . 1 1 . .
    H H9 0.9536 0.0432 0.3824 0.036 Uiso calc R 1 1 . .
    C C10 0.8246(2) 0.10924(11) 0.3857(2) 0.0310(5) Uani d . 1 1 . .
    C C11 0.7081(2) 0.14463(11) 0.3181(2) 0.0341(5) Uani d . 1 1 . .
    C C12 0.6363(2) 0.17136(13) 0.3861(3) 0.0460(6) Uani d . 1 1 . .
    H H12A 0.5443 0.1697 0.3257 0.055 Uiso calc R 1 1 . .
    H H12B 0.6597 0.2193 0.4093 0.055 Uiso calc R 1 1 . .
    C C13 0.6627(2) 0.13151(14) 0.5090(3) 0.0468(6) Uani d . 1 1 . .
    C C14 0.8083(2) 0.12723(14) 0.5938(2) 0.0449(6) Uani d . 1 1 . .
    H H14A 0.8404 0.1723 0.6321 0.054 Uiso calc R 1 1 . .
    H H14B 0.8274 0.0952 0.6651 0.054 Uiso calc R 1 1 . .
    C C15 0.8790(2) 0.10448(12) 0.5219(2) 0.0365(5) Uani d . 1 1 . .
    C C16 0.6047(3) 0.05929(17) 0.4753(3) 0.0685(9) Uani d . 1 1 . .
    H H16A 0.5151 0.0624 0.4109 0.103 Uiso calc R 1 1 . .
    H H16B 0.6119 0.0375 0.5529 0.103 Uiso calc R 1 1 . .
    H H16C 0.6504 0.0325 0.4410 0.103 Uiso calc R 1 1 . .
    C C17 0.6055(3) 0.16999(19) 0.5846(3) 0.0728(9) Uani d . 1 1 . .
    H H17A 0.6405 0.2158 0.6044 0.109 Uiso calc R 1 1 . .
    H H17B 0.6268 0.1459 0.6647 0.109 Uiso calc R 1 1 . .
    H H17C 0.5132 0.1724 0.5322 0.109 Uiso calc R 1 1 . .
    C C18 0.8103(2) 0.03309(11) 0.1981(2) 0.0310(5) Uani d . 1 1 . .
    C C19 0.8378(2) 0.02503(11) 0.0962(2) 0.0353(5) Uani d . 1 1 . .
    H H19 0.9051 0.0498 0.0954 0.042 Uiso calc R 1 1 . .
    C C20 0.7654(2) -0.01994(12) -0.0051(2) 0.0379(5) Uani d . 1 1 . .
    C C21 0.6656(2) -0.05795(12) -0.0079(2) 0.0348(5) Uani d . 1 1 . .
    C C22 0.6402(2) -0.05102(12) 0.0971(2) 0.0339(5) Uani d . 1 1 . .
    C C23 0.7111(2) -0.00615(12) 0.1986(2) 0.0329(5) Uani d . 1 1 . .
    H H23 0.6926 -0.0021 0.2678 0.039 Uiso calc R 1 1 . .
    C C24 0.5090(2) -0.09167(15) 0.1878(3) 0.0520(7) Uani d . 1 1 . .
    H H24A 0.5833 -0.1052 0.2678 0.078 Uiso calc R 1 1 . .
    H H24B 0.4397 -0.1236 0.1681 0.078 Uiso calc R 1 1 . .
    H H24C 0.4825 -0.0462 0.1978 0.078 Uiso calc R 1 1 . .
    O O1 1.16091(15) 0.09328(9) 0.50350(16) 0.0475(4) Uani d . 1 1 . .
    H H1 1.1050 0.0897 0.5264 0.057 Uiso calc R 1 1 . .
    O O2 0.82574(15) 0.18263(9) 0.11431(16) 0.0440(4) Uani d . 1 1 . .
    O O3 0.65632(14) 0.15767(9) 0.19490(15) 0.0423(4) Uani d . 1 1 . .
    H H3 0.7021 0.1421 0.1654 0.051 Uiso calc R 1 1 . .
    O O4 0.99402(16) 0.08135(9) 0.59430(16) 0.0464(4) Uani d . 1 1 . .
    O O5 0.59553(16) -0.10130(9) -0.10871(17) 0.0499(5) Uani d . 1 1 . .
    H H5A 0.5327 -0.1152 -0.1027 0.060 Uiso calc R 1 1 . .
    O O6 0.54020(16) -0.09165(9) 0.08626(16) 0.0461(4) Uani d . 1 1 . .
    Br Br1 0.80247(3) -0.027192(18) -0.14649(3) 0.06469(13) Uani d . 1 1 . .
loop_
    _atom_site_aniso_label
    _atom_site_aniso_U_11
    _atom_site_aniso_U_22
    _atom_site_aniso_U_33
    _atom_site_aniso_U_12
    _atom_site_aniso_U_13
    _atom_site_aniso_U_23
    C1 0.0487(16) 0.076(2) 0.072(2) -0.0183(15) 0.0283(15) 0.0118(16)
    C2 0.0609(17) 0.0437(16) 0.0598(18) -0.0099(14) 0.0214(14) -0.0080(13)
    C3 0.0372(12) 0.0411(14) 0.0468(14) -0.0109(11) 0.0200(11) -0.0024(11)
    C4 0.0404(13) 0.0394(14) 0.0424(13) -0.0010(11) 0.0222(11) 0.0035(10)
    C5 0.0335(11) 0.0303(12) 0.0341(12) -0.0008(9) 0.0156(10) -0.0040(9)
    C6 0.0285(10) 0.0265(12) 0.0351(12) -0.0011(9) 0.0137(9) -0.0023(9)
    C7 0.0341(11) 0.0296(12) 0.0379(12) 0.0008(10) 0.0153(10) -0.0018(10)
    C8 0.0280(11) 0.0456(15) 0.0456(14) -0.0060(10) 0.0152(10) -0.0022(11)
    C9 0.0280(10) 0.0271(12) 0.0315(11) -0.0016(9) 0.0105(9) 0.0011(9)
    C10 0.0311(11) 0.0259(12) 0.0352(12) -0.0065(9) 0.0152(9) -0.0019(9)
    C11 0.0303(11) 0.0276(12) 0.0409(13) -0.0081(9) 0.0141(10) -0.0047(9)
    C12 0.0352(12) 0.0471(15) 0.0557(16) -0.0010(11) 0.0217(12) -0.0104(12)
    C13 0.0421(13) 0.0542(17) 0.0528(15) -0.0160(12) 0.0295(12) -0.0129(12)
    C14 0.0467(14) 0.0525(16) 0.0411(14) -0.0143(12) 0.0255(12) -0.0080(11)
    C15 0.0379(12) 0.0300(12) 0.0402(13) -0.0094(10) 0.0175(11) -0.0027(10)
    C16 0.0684(19) 0.072(2) 0.076(2) -0.0374(17) 0.0432(17) -0.0181(17)
    C17 0.0594(18) 0.099(3) 0.078(2) -0.0160(18) 0.0469(17) -0.0260(19)
    C18 0.0276(10) 0.0262(12) 0.0342(11) 0.0003(9) 0.0107(9) -0.0006(9)
    C19 0.0285(11) 0.0355(13) 0.0424(13) -0.0033(9) 0.0173(10) -0.0054(10)
    C20 0.0345(12) 0.0436(14) 0.0375(12) 0.0020(10) 0.0188(10) -0.0048(10)
    C21 0.0308(11) 0.0318(12) 0.0350(12) 0.0002(10) 0.0100(10) -0.0054(9)
    C22 0.0288(11) 0.0285(12) 0.0398(12) -0.0036(9) 0.0125(10) 0.0015(10)
    C23 0.0344(12) 0.0310(12) 0.0331(12) -0.0013(10) 0.0159(10) 0.0014(9)
    C24 0.0421(14) 0.0511(17) 0.0687(18) -0.0103(12) 0.0310(13) 0.0051(13)
    O1 0.0329(8) 0.0556(11) 0.0452(10) -0.0014(8) 0.0115(8) 0.0117(8)
    O2 0.0321(8) 0.0451(10) 0.0447(9) 0.0018(7) 0.0101(7) 0.0096(8)
    O3 0.0345(8) 0.0473(10) 0.0418(10) 0.0010(7) 0.0153(7) 0.0044(8)
    O4 0.0424(9) 0.0513(11) 0.0361(9) 0.0028(8) 0.0110(8) 0.0070(8)
    O5 0.0421(9) 0.0560(11) 0.0485(10) -0.0165(8) 0.0189(8) -0.0213(8)
    O6 0.0437(9) 0.0443(10) 0.0461(10) -0.0162(8) 0.0179(8) -0.0066(8)
    Br1 0.0637(2) 0.0859(3) 0.0594(2) -0.01735(16) 0.04152(16) -0.02778(15)
_geom_special_details
;
 All esds (except the esd in the dihedral angle between two l.s. planes)
 are estimated using the full covariance matrix.  The cell esds are taken
 into account individually in the estimation of esds in distances, angles
 and torsion angles; correlations between esds in cell parameters are only
 used when they are defined by crystal symmetry.  An approximate (isotropic)
 treatment of cell esds is used for estimating esds involving l.s. planes.
;
loop_
    _geom_bond_atom_site_label_1
    _geom_bond_atom_site_label_2
    _geom_bond_site_symmetry_2
    _geom_bond_distance
    _geom_bond_publ_flag
    C1 C3 . 1.530(3) ?
    C1 H1A . 0.9600 ?
    C1 H1B . 0.9600 ?
    C1 H1C . 0.9600 ?
    C2 C3 . 1.526(4) ?
    C2 H2A . 0.9600 ?
    C2 H2B . 0.9600 ?
    C2 H2C . 0.9600 ?
    C3 C8 . 1.522(3) ?
    C3 C4 . 1.527(3) ?
    C4 C5 . 1.496(3) ?
    C4 H4A . 0.9700 ?
    C4 H4B . 0.9700 ?
    C5 O2 . 1.282(3) ?
    C5 C6 . 1.402(3) ?
    C6 C7 . 1.394(3) ?
    C6 C9 . 1.520(3) ?
    C7 O1 . 1.284(3) ?
    C7 C8 . 1.494(3) ?
    C8 H8A . 0.9700 ?
    C8 H8B . 0.9700 ?
    C9 C10 . 1.521(3) ?
    C9 C18 . 1.531(3) ?
    C9 H9 . 0.9800 ?
    C10 C11 . 1.392(3) ?
    C10 C15 . 1.397(3) ?
    C11 O3 . 1.284(3) ?
    C11 C12 . 1.494(3) ?
    C12 C13 . 1.518(4) ?
    C12 H12A . 0.9700 ?
    C12 H12B . 0.9700 ?
    C13 C14 . 1.517(3) ?
    C13 C16 . 1.523(4) ?
    C13 C17 . 1.528(4) ?
    C14 C15 . 1.497(3) ?
    C14 H14A . 0.9700 ?
    C14 H14B . 0.9700 ?
    C15 O4 . 1.286(3) ?
    C16 H16A . 0.9600 ?
    C16 H16B . 0.9600 ?
    C16 H16C . 0.9600 ?
    C17 H17A . 0.9600 ?
    C17 H17B . 0.9600 ?
    C17 H17C . 0.9600 ?
    C18 C19 . 1.374(3) ?
    C18 C23 . 1.393(3) ?
    C19 C20 . 1.384(3) ?
    C19 H19 . 0.9300 ?
    C20 C21 . 1.371(3) ?
    C20 Br1 . 1.891(2) ?
    C21 O5 . 1.355(3) ?
    C21 C22 . 1.392(3) ?
    C22 O6 . 1.369(3) ?
    C22 C23 . 1.379(3) ?
    C23 H23 . 0.9300 ?
    C24 O6 . 1.390(3) ?
    C24 H24A . 0.9600 ?
    C24 H24B . 0.9600 ?
    C24 H24C . 0.9600 ?
    O1 H1 . 0.8200 ?
    O3 H3 . 0.8200 ?
    O5 H5A . 0.8200 ?
loop_
    _geom_angle_atom_site_label_1
    _geom_angle_atom_site_label_2
    _geom_angle_atom_site_label_3
    _geom_angle_site_symmetry_1
    _geom_angle_site_symmetry_3
    _geom_angle
    _geom_angle_publ_flag
    C3 C1 H1A . . 109.5 ?
    C3 C1 H1B . . 109.5 ?
    H1A C1 H1B . . 109.5 ?
    C3 C1 H1C . . 109.5 ?
    H1A C1 H1C . . 109.5 ?
    H1B C1 H1C . . 109.5 ?
    C3 C2 H2A . . 109.5 ?
    C3 C2 H2B . . 109.5 ?
    H2A C2 H2B . . 109.5 ?
    C3 C2 H2C . . 109.5 ?
    H2A C2 H2C . . 109.5 ?
    H2B C2 H2C . . 109.5 ?
    C8 C3 C4 . . 107.66(19) ?
    C8 C3 C2 . . 110.3(2) ?
    C4 C3 C2 . . 110.2(2) ?
    C8 C3 C1 . . 109.7(2) ?
    C4 C3 C1 . . 109.4(2) ?
    C2 C3 C1 . . 109.5(2) ?
    C5 C4 C3 . . 113.19(19) ?
    C5 C4 H4A . . 108.9 ?
    C3 C4 H4A . . 108.9 ?
    C5 C4 H4B . . 108.9 ?
    C3 C4 H4B . . 108.9 ?
    H4A C4 H4B . . 107.8 ?
    O2 C5 C6 . . 122.9(2) ?
    O2 C5 C4 . . 116.1(2) ?
    C6 C5 C4 . . 120.93(19) ?
    C7 C6 C5 . . 118.1(2) ?
    C7 C6 C9 . . 118.84(19) ?
    C5 C6 C9 . . 122.94(18) ?
    O1 C7 C6 . . 123.0(2) ?
    O1 C7 C8 . . 114.75(19) ?
    C6 C7 C8 . . 122.2(2) ?
    C7 C8 C3 . . 114.66(18) ?
    C7 C8 H8A . . 108.6 ?
    C3 C8 H8A . . 108.6 ?
    C7 C8 H8B . . 108.6 ?
    C3 C8 H8B . . 108.6 ?
    H8A C8 H8B . . 107.6 ?
    C6 C9 C10 . . 113.66(17) ?
    C6 C9 C18 . . 115.23(17) ?
    C10 C9 C18 . . 114.48(17) ?
    C6 C9 H9 . . 103.9 ?
    C10 C9 H9 . . 103.9 ?
    C18 C9 H9 . . 103.9 ?
    C11 C10 C15 . . 118.0(2) ?
    C11 C10 C9 . . 123.07(19) ?
    C15 C10 C9 . . 118.96(19) ?
    O3 C11 C10 . . 122.9(2) ?
    O3 C11 C12 . . 115.5(2) ?
    C10 C11 C12 . . 121.6(2) ?
    C11 C12 C13 . . 113.9(2) ?
    C11 C12 H12A . . 108.8 ?
    C13 C12 H12A . . 108.8 ?
    C11 C12 H12B . . 108.8 ?
    C13 C12 H12B . . 108.8 ?
    H12A C12 H12B . . 107.7 ?
    C14 C13 C12 . . 107.49(19) ?
    C14 C13 C16 . . 110.2(2) ?
    C12 C13 C16 . . 111.1(2) ?
    C14 C13 C17 . . 108.8(2) ?
    C12 C13 C17 . . 110.0(2) ?
    C16 C13 C17 . . 109.3(2) ?
    C15 C14 C13 . . 114.1(2) ?
    C15 C14 H14A . . 108.7 ?
    C13 C14 H14A . . 108.7 ?
    C15 C14 H14B . . 108.7 ?
    C13 C14 H14B . . 108.7 ?
    H14A C14 H14B . . 107.6 ?
    O4 C15 C10 . . 122.4(2) ?
    O4 C15 C14 . . 115.3(2) ?
    C10 C15 C14 . . 122.2(2) ?
    C13 C16 H16A . . 109.5 ?
    C13 C16 H16B . . 109.5 ?
    H16A C16 H16B . . 109.5 ?
    C13 C16 H16C . . 109.5 ?
    H16A C16 H16C . . 109.5 ?
    H16B C16 H16C . . 109.5 ?
    C13 C17 H17A . . 109.5 ?
    C13 C17 H17B . . 109.5 ?
    H17A C17 H17B . . 109.5 ?
    C13 C17 H17C . . 109.5 ?
    H17A C17 H17C . . 109.5 ?
    H17B C17 H17C . . 109.5 ?
    C19 C18 C23 . . 118.7(2) ?
    C19 C18 C9 . . 121.83(19) ?
    C23 C18 C9 . . 119.05(19) ?
    C18 C19 C20 . . 120.1(2) ?
    C18 C19 H19 . . 120.0 ?
    C20 C19 H19 . . 120.0 ?
    C21 C20 C19 . . 122.1(2) ?
    C21 C20 Br1 . . 119.08(17) ?
    C19 C20 Br1 . . 118.78(17) ?
    O5 C21 C20 . . 121.0(2) ?
    O5 C21 C22 . . 121.3(2) ?
    C20 C21 C22 . . 117.6(2) ?
    O6 C22 C23 . . 125.8(2) ?
    O6 C22 C21 . . 113.30(19) ?
    C23 C22 C21 . . 120.9(2) ?
    C22 C23 C18 . . 120.5(2) ?
    C22 C23 H23 . . 119.7 ?
    C18 C23 H23 . . 119.7 ?
    O6 C24 H24A . . 109.5 ?
    O6 C24 H24B . . 109.5 ?
    H24A C24 H24B . . 109.5 ?
    O6 C24 H24C . . 109.5 ?
    H24A C24 H24C . . 109.5 ?
    H24B C24 H24C . . 109.5 ?
    C7 O1 H1 . . 109.5 ?
    C11 O3 H3 . . 109.5 ?
    C21 O5 H5A . . 109.5 ?
    C22 O6 C24 . . 118.84(19) ?
loop_
    _geom_torsion_atom_site_label_1
    _geom_torsion_atom_site_label_2
    _geom_torsion_atom_site_label_3
    _geom_torsion_atom_site_label_4
    _geom_torsion_site_symmetry_1
    _geom_torsion_site_symmetry_2
    _geom_torsion_site_symmetry_3
    _geom_torsion_site_symmetry_4
    _geom_torsion
    _geom_torsion_publ_flag
    C8 C3 C4 C5 . . . . 51.8(3) ?
    C2 C3 C4 C5 . . . . -68.5(3) ?
    C1 C3 C4 C5 . . . . 171.0(2) ?
    C3 C4 C5 O2 . . . . 145.4(2) ?
    C3 C4 C5 C6 . . . . -37.2(3) ?
    O2 C5 C6 C7 . . . . -169.1(2) ?
    C4 C5 C6 C7 . . . . 13.7(3) ?
    O2 C5 C6 C9 . . . . 7.6(3) ?
    C4 C5 C6 C9 . . . . -169.5(2) ?
    C5 C6 C7 O1 . . . . 172.3(2) ?
    C9 C6 C7 O1 . . . . -4.6(3) ?
    C5 C6 C7 C8 . . . . -8.7(3) ?
    C9 C6 C7 C8 . . . . 174.4(2) ?
    O1 C7 C8 C3 . . . . -153.3(2) ?
    C6 C7 C8 C3 . . . . 27.6(3) ?
    C4 C3 C8 C7 . . . . -47.4(3) ?
    C2 C3 C8 C7 . . . . 72.9(3) ?
    C1 C3 C8 C7 . . . . -166.4(2) ?
    C7 C6 C9 C10 . . . . 93.2(2) ?
    C5 C6 C9 C10 . . . . -83.6(3) ?
    C7 C6 C9 C18 . . . . -131.8(2) ?
    C5 C6 C9 C18 . . . . 51.4(3) ?
    C6 C9 C10 C11 . . . . 87.2(2) ?
    C18 C9 C10 C11 . . . . -48.1(3) ?
    C6 C9 C10 C15 . . . . -91.7(2) ?
    C18 C9 C10 C15 . . . . 133.0(2) ?
    C15 C10 C11 O3 . . . . 173.1(2) ?
    C9 C10 C11 O3 . . . . -5.7(3) ?
    C15 C10 C11 C12 . . . . -5.5(3) ?
    C9 C10 C11 C12 . . . . 175.6(2) ?
    O3 C11 C12 C13 . . . . 155.0(2) ?
    C10 C11 C12 C13 . . . . -26.3(3) ?
    C11 C12 C13 C14 . . . . 51.4(3) ?
    C11 C12 C13 C16 . . . . -69.2(3) ?
    C11 C12 C13 C17 . . . . 169.7(2) ?
    C12 C13 C14 C15 . . . . -48.5(3) ?
    C16 C13 C14 C15 . . . . 72.7(3) ?
    C17 C13 C14 C15 . . . . -167.5(2) ?
    C11 C10 C15 O4 . . . . -170.2(2) ?
    C9 C10 C15 O4 . . . . 8.7(3) ?
    C11 C10 C15 C14 . . . . 8.6(3) ?
    C9 C10 C15 C14 . . . . -172.5(2) ?
    C13 C14 C15 O4 . . . . -160.8(2) ?
    C13 C14 C15 C10 . . . . 20.3(3) ?
    C6 C9 C18 C19 . . . . 16.9(3) ?
    C10 C9 C18 C19 . . . . 151.5(2) ?
    C6 C9 C18 C23 . . . . -170.77(19) ?
    C10 C9 C18 C23 . . . . -36.2(3) ?
    C23 C18 C19 C20 . . . . 1.7(3) ?
    C9 C18 C19 C20 . . . . 174.1(2) ?
    C18 C19 C20 C21 . . . . -0.4(3) ?
    C18 C19 C20 Br1 . . . . 177.86(17) ?
    C19 C20 C21 O5 . . . . 179.5(2) ?
    Br1 C20 C21 O5 . . . . 1.3(3) ?
    C19 C20 C21 C22 . . . . -1.3(3) ?
    Br1 C20 C21 C22 . . . . -179.51(17) ?
    O5 C21 C22 O6 . . . . 0.0(3) ?
    C20 C21 C22 O6 . . . . -179.2(2) ?
    O5 C21 C22 C23 . . . . -179.2(2) ?
    C20 C21 C22 C23 . . . . 1.6(3) ?
    O6 C22 C23 C18 . . . . -179.4(2) ?
    C21 C22 C23 C18 . . . . -0.2(3) ?
    C19 C18 C23 C22 . . . . -1.4(3) ?
    C9 C18 C23 C22 . . . . -174.0(2) ?
    C23 C22 O6 C24 . . . . -3.6(3) ?
    C21 C22 O6 C24 . . . . 177.2(2) ?
loop_
    _geom_hbond_atom_site_label_D
    _geom_hbond_atom_site_label_H
    _geom_hbond_atom_site_label_A
    _geom_hbond_site_symmetry_A
    _geom_hbond_distance_DH
    _geom_hbond_distance_HA
    _geom_hbond_distance_DA
    _geom_hbond_angle_DHA
    O5 H5A O3 3_655 0.82 2.12 2.852(2) 148.7
    O3 H3 O2 . 0.82 1.97 2.615(2) 134.5
    O1 H1 O4 . 0.82 1.82 2.640(2) 174.2
_iucr_refine_instructions_details
;
TITL 5BVBDM in P2(1)/c
CELL  0.71073  11.7479  19.3706  11.5958   90.000  118.365   90.000
ZERR     4.00   0.0004   0.0006   0.0004    0.000    0.001    0.000
LATT   1
SYMM  - X, 1/2 + Y, 1/2 - Z
SFAC  C    H    O    BR
UNIT  96   116  24   4
MERG   2
OMIT    -3.00  51.00
EQIV  $1 -x+1, -y, -z
HTAB  O5 O3_$1
HTAB O3 O2
HTAB O1 O4
FMAP   2
PLAN   25
SIZE     0.20   0.20   0.30
ACTA
BOND   $H
CONF
L.S.   4
WGHT    0.047100    1.137500
FVAR       0.51963
C1    1    1.261284    0.263146    0.260092    11.00000    0.04869    0.07644 =
         0.07211    0.01182    0.02834   -0.01830
AFIX 137
H1A   2    1.224598    0.301125    0.200490    11.00000   -1.50000
H1B   2    1.287061    0.227679    0.219436    11.00000   -1.50000
H1C   2    1.335401    0.278793    0.338251    11.00000   -1.50000
AFIX   0
C2    1    1.124745    0.289388    0.366477    11.00000    0.06091    0.04367 =
         0.05977   -0.00803    0.02143   -0.00990
AFIX 137
H2A   2    1.057508    0.272217    0.383493    11.00000   -1.50000
H2B   2    1.094808    0.329987    0.312798    11.00000   -1.50000
H2C   2    1.199412    0.300667    0.447894    11.00000   -1.50000
AFIX   0
C3    1    1.160536    0.234202    0.295315    11.00000    0.03721    0.04114 =
         0.04681   -0.00240    0.02002   -0.01088
C4    1    1.040741    0.211867    0.170315    11.00000    0.04040    0.03942 =
         0.04243    0.00349    0.02223   -0.00097
AFIX  23
H4A   2    0.998819    0.252523    0.118699    11.00000   -1.20000
H4B   2    1.067440    0.183108    0.118956    11.00000   -1.20000
AFIX   0
C5    1    0.945300    0.172858    0.196129    11.00000    0.03353    0.03027 =
         0.03414   -0.00397    0.01564   -0.00077
C6    1    0.986741    0.126370    0.301094    11.00000    0.02846    0.02654 =
         0.03514   -0.00228    0.01371   -0.00106
C7    1    1.116255    0.128244    0.396790    11.00000    0.03407    0.02964 =
         0.03789   -0.00181    0.01532    0.00079
C8    1    1.214607    0.170616    0.381590    11.00000    0.02801    0.04561 =
         0.04563   -0.00224    0.01522   -0.00604
AFIX  23
H8A   2    1.256693    0.141694    0.344790    11.00000   -1.20000
H8B   2    1.280111    0.185295    0.467764    11.00000   -1.20000
AFIX   0
C9    1    0.895587    0.076935    0.318447    11.00000    0.02797    0.02707 =
         0.03150    0.00106    0.01048   -0.00156
AFIX  13
H9    2    0.953610    0.043249    0.382435    11.00000   -1.20000
AFIX   0
C10   1    0.824553    0.109238    0.385695    11.00000    0.03109    0.02592 =
         0.03523   -0.00190    0.01521   -0.00649
C11   1    0.708082    0.144627    0.318076    11.00000    0.03027    0.02756 =
         0.04092   -0.00465    0.01407   -0.00807
C12   1    0.636328    0.171361    0.386109    11.00000    0.03522    0.04711 =
         0.05571   -0.01040    0.02174   -0.00105
AFIX  23
H12A  2    0.544309    0.169732    0.325673    11.00000   -1.20000
H12B  2    0.659736    0.219322    0.409336    11.00000   -1.20000
AFIX   0
C13   1    0.662664    0.131511    0.509035    11.00000    0.04211    0.05416 =
         0.05278   -0.01286    0.02950   -0.01598
C14   1    0.808263    0.127225    0.593829    11.00000    0.04674    0.05253 =
         0.04110   -0.00805    0.02553   -0.01429
AFIX  23
H14A  2    0.840385    0.172257    0.632066    11.00000   -1.20000
H14B  2    0.827433    0.095220    0.665079    11.00000   -1.20000
AFIX   0
C15   1    0.879005    0.104484    0.521869    11.00000    0.03793    0.03001 =
         0.04021   -0.00270    0.01746   -0.00943
C16   1    0.604679    0.059292    0.475332    11.00000    0.06844    0.07229 =
         0.07572   -0.01806    0.04316   -0.03736
AFIX 137
H16A  2    0.515139    0.062390    0.410895    11.00000   -1.50000
H16B  2    0.611921    0.037516    0.552906    11.00000   -1.50000
H16C  2    0.650437    0.032460    0.440956    11.00000   -1.50000
AFIX   0
C17   1    0.605490    0.169986    0.584611    11.00000    0.05942    0.09890 =
         0.07776   -0.02601    0.04689   -0.01596
AFIX 137
H17A  2    0.640539    0.215847    0.604434    11.00000   -1.50000
H17B  2    0.626838    0.145877    0.664670    11.00000   -1.50000
H17C  2    0.513165    0.172413    0.532220    11.00000   -1.50000
AFIX   0
C18   1    0.810278    0.033092    0.198105    11.00000    0.02765    0.02620 =
         0.03418   -0.00061    0.01067    0.00028
C19   1    0.837765    0.025034    0.096228    11.00000    0.02847    0.03551 =
         0.04239   -0.00535    0.01732   -0.00333
AFIX  43
H19   2    0.905141    0.049846    0.095393    11.00000   -1.20000
AFIX   0
C20   1    0.765365   -0.019939   -0.005149    11.00000    0.03449    0.04364 =
         0.03754   -0.00483    0.01880    0.00195
C21   1    0.665626   -0.057948   -0.007932    11.00000    0.03077    0.03181 =
         0.03501   -0.00544    0.00999    0.00023
C22   1    0.640220   -0.051021    0.097123    11.00000    0.02882    0.02850 =
         0.03984    0.00149    0.01255   -0.00363
C23   1    0.711099   -0.006151    0.198569    11.00000    0.03439    0.03102 =
         0.03306    0.00140    0.01585   -0.00130
AFIX  43
H23   2    0.692556   -0.002055    0.267824    11.00000   -1.20000
AFIX   0
C24   1    0.509015   -0.091671    0.187827    11.00000    0.04209    0.05112 =
         0.06866    0.00507    0.03098   -0.01026
AFIX 137
H24A  2    0.583335   -0.105241    0.267762    11.00000   -1.50000
H24B  2    0.439678   -0.123617    0.168064    11.00000   -1.50000
H24C  2    0.482490   -0.046172    0.197817    11.00000   -1.50000
AFIX   0
O1    3    1.160915    0.093278    0.503499    11.00000    0.03295    0.05555 =
         0.04523    0.01168    0.01149   -0.00137
AFIX  83
H1    2    1.104985    0.089661    0.526359    11.00000   -1.20000
AFIX   0
O2    3    0.825745    0.182629    0.114306    11.00000    0.03211    0.04514 =
         0.04468    0.00961    0.01015    0.00185
O3    3    0.656320    0.157673    0.194900    11.00000    0.03448    0.04731 =
         0.04179    0.00438    0.01535    0.00105
AFIX  83
H3    2    0.702132    0.142079    0.165432    11.00000   -1.20000
AFIX   0
O4    3    0.994020    0.081350    0.594303    11.00000    0.04241    0.05134 =
         0.03608    0.00697    0.01105    0.00281
O5    3    0.595528   -0.101302   -0.108714    11.00000    0.04211    0.05595 =
         0.04851   -0.02125    0.01889   -0.01647
AFIX  83
H5A   2    0.532663   -0.115233   -0.102665    11.00000   -1.20000
AFIX   0
O6    3    0.540204   -0.091647    0.086256    11.00000    0.04369    0.04432 =
         0.04607   -0.00655    0.01795   -0.01621
BR1   4    0.802470   -0.027192   -0.146489    11.00000    0.06372    0.08595 =
         0.05944   -0.02778    0.04152   -0.01735
HKLF    4
REM  5BVBDM in P2(1)/c
REM R1 =  0.0346 for   3395 Fo > 4sig(Fo)  and  0.0509 for all   4313 data
REM    285 parameters refined using      0 restraints
END
;
