# Supplementary material for: 2,2′-[(3-Bromo-4-hy­droxy-5-meth­oxy­phen­yl)methyl­idene]bis­(3-hy­droxy-5,5-dimethyl­cyclo­hex-2-en-1-one)
Source: Acta Crystallogr Sect E Struct Rep Online. 2012 Sep 8;68(Pt 10):o2875–6. doi: 10.1107/S1600536812037853 (PMC3470230; doi:10.1107/S1600536812037853)
Supplement: Supplementary file 2 [file e-68-o2875-Isup2.hkl]

# 
# h,k,l, Fc-squared, Fo-squared, sigma(Fo-squared) and status flag 
# 
data_I
_shelx_title ' 5BVBDM in P2(1)/c' 
_shelx_refln_list_code          4 
_shelx_F_calc_maximum      189.88 
_exptl_crystal_F_000      1024.00 
_reflns_d_resolution_high  0.8257 
 
loop_ 
 _symmetry_equiv_pos_as_xyz 
 'x, y, z' 
 '-x, y+1/2, -z+1/2' 
 '-x, -y, -z' 
 'x, -y-1/2, z-1/2' 
 
_cell_length_a    11.7479 
_cell_length_b    19.3706 
_cell_length_c    11.5958 
_cell_angle_alpha  90.000 
_cell_angle_beta  118.365 
_cell_angle_gamma  90.000 
 
_shelx_F_squared_multiplier     1.000 
 
loop_ 
 _refln_index_h 
 _refln_index_k 
 _refln_index_l 
 _refln_F_squared_calc 
 _refln_F_squared_meas 
 _refln_F_squared_sigma 
 _refln_observed_status 
   2   0   0    24136.58    23798.44    265.98 o 
   3   0   0    12239.58    12562.92    140.71 o 
   4   0   0     1721.12     1722.96     20.70 o 
   5   0   0    14464.23    15183.35    197.29 o 
   6   0   0    10099.11    10938.79    143.01 o 
   7   0   0      907.17      862.33     14.85 o 
   8   0   0      849.71      807.25     17.25 o 
   9   0   0        5.21        9.94      7.42 o 
  10   0   0      537.28      527.14     23.01 o 
  11   0   0      410.25      386.35     17.33 o 
  12   0   0        6.94        7.00     12.20 o 
   2   1   0     4937.73     4709.29     41.00 o 
   3   1   0      604.87      671.30      6.47 o 
   4   1   0     1545.42     1479.73     12.63 o 
   5   1   0     1932.57     2099.00     20.63 o 
   6   1   0      452.87      481.38      6.98 o 
   7   1   0      217.85      240.39      7.49 o 
   8   1   0        0.36        0.09      4.07 o 
   9   1   0       37.49       46.80      5.93 o 
  10   1   0       48.44       40.97      7.90 o 
  11   1   0        3.56       -0.45      8.16 o 
  12   1   0       83.92       80.12      9.20 o 
   0   2   0    23824.81    14008.90    301.90 o 
   1   2   0      228.99      209.89      4.32 o 
   2   2   0     6553.73     6406.10     49.37 o 
   3   2   0     9380.07     9215.36     79.82 o 
   4   2   0      631.64      614.22      6.88 o 
   5   2   0     5113.91     4871.53     43.40 o 
   6   2   0      981.02      991.36     11.19 o 
   7   2   0      899.44      905.76     12.89 o 
   8   2   0      745.35      740.15     14.82 o 
   9   2   0      181.96      178.07      9.52 o 
  10   2   0     1053.19     1027.40     16.10 o 
  11   2   0      154.54      152.99      9.17 o 
  12   2   0        8.79       10.60      8.92 o 
   1   3   0      172.11      156.47      2.92 o 
   2   3   0     4715.76     5221.21     43.45 o 
   3   3   0       29.01       42.31      1.48 o 
   4   3   0     5068.89     4967.08     45.42 o 
   5   3   0        2.07        0.09      1.90 o 
   6   3   0      257.94      230.85      4.59 o 
   7   3   0      341.90      338.63      6.05 o 
   8   3   0      507.96      507.63      8.54 o 
   9   3   0       85.67       91.48      7.66 o 
  10   3   0       56.99       60.72      6.58 o 
  11   3   0        4.49       -6.17      7.21 o 
  12   3   0       52.44       50.15      9.23 o 
   0   4   0     2651.29     2748.49     38.30 o 
   1   4   0     2714.70     2716.39     28.64 o 
   2   4   0    18076.01    19093.22    166.40 o 
   3   4   0     2949.35     2863.65     24.27 o 
   4   4   0     2861.47     2880.04     25.56 o 
   5   4   0     1764.71     1620.20     16.79 o 
   6   4   0      104.44      120.59      3.96 o 
   7   4   0      899.44      908.56     10.63 o 
   8   4   0      738.87      740.68      9.91 o 
   9   4   0      107.44      102.75      7.22 o 
  10   4   0       11.16       13.13      6.18 o 
  11   4   0        0.69       -1.62      7.78 o 
  12   4   0       54.48       57.19      9.34 o 
   1   5   0    36056.05    35878.69    370.94 o 
   2   5   0      716.94      739.38      7.50 o 
   3   5   0     1818.46     1880.26     21.18 o 
   4   5   0      335.17      286.08      4.42 o 
   5   5   0     1222.39     1265.16     14.23 o 
   6   5   0     2207.75     2237.78     27.16 o 
   7   5   0     3171.81     3213.29     36.17 o 
   8   5   0       84.20       92.64      4.95 o 
   9   5   0        9.67       13.26      5.20 o 
  10   5   0      121.79      132.53      7.96 o 
  11   5   0       35.23       26.74     10.52 o 
  12   5   0      108.55      125.73     10.48 o 
   0   6   0      915.95      906.16     15.31 o 
   1   6   0       27.13       37.29      1.93 o 
   2   6   0    18143.28    19332.16    212.83 o 
   3   6   0      234.80      304.38      5.22 o 
   4   6   0      172.23      164.29      5.74 o 
   5   6   0     1388.92     1348.49     22.20 o 
   6   6   0        1.29       -0.64      2.95 o 
   7   6   0     2705.88     2633.63     48.42 o 
   8   6   0     1040.73     1043.39     14.27 o 
   9   6   0        0.92       -1.75      5.28 o 
  10   6   0       37.07       40.59      6.73 o 
  11   6   0        2.08       12.93      7.04 o 
  12   6   0      296.58      308.79     10.34 o 
   1   7   0      639.28      592.78      7.09 o 
   2   7   0     4478.42     4661.10     55.81 o 
   3   7   0     9322.72     9606.24    111.70 o 
   4   7   0      310.11      275.87      5.78 o 
   5   7   0       47.26       37.06      3.68 o 
   6   7   0     1624.15     1581.08     22.39 o 
   7   7   0      154.96      168.64     11.17 o 
   8   7   0     1289.99     1265.87     22.77 o 
   9   7   0      566.65      565.78     13.74 o 
  10   7   0      380.85      323.04     10.58 o 
  11   7   0      370.21      373.77     18.35 o 
   0   8   0       80.60       72.49      6.01 o 
   1   8   0      219.90      232.52      4.17 o 
   2   8   0     3105.72     3133.32     41.07 o 
   3   8   0      384.11      374.58      7.95 o 
   4   8   0      949.23      897.63     14.97 o 
   5   8   0       19.41       18.53      3.75 o 
   6   8   0       25.97       28.65      5.06 o 
   7   8   0      462.23      455.36     16.16 o 
   8   8   0        0.39       -4.17      9.10 o 
   9   8   0       22.11       35.80     10.81 o 
  10   8   0       78.25       58.07     12.87 o 
  11   8   0        1.66      -12.29     13.69 o 
   1   9   0     1721.85     1693.69     21.23 o 
   2   9   0     4470.67     4560.65     59.18 o 
   3   9   0     1589.93     1589.27     22.35 o 
   4   9   0     1426.17     1420.64     20.86 o 
   5   9   0        7.69        7.38      4.21 o 
   6   9   0     1016.47      960.57     16.67 o 
   7   9   0      201.42      224.40     10.35 o 
   8   9   0      178.07      161.28     11.86 o 
   9   9   0      306.34      343.02     15.10 o 
  10   9   0        3.33      -16.98     12.09 o 
  11   9   0       90.97      100.68     16.29 o 
   0  10   0      275.03      237.44      8.22 o 
   1  10   0      460.17      459.55      8.57 o 
   2  10   0     1453.66     1430.06     20.05 o 
   3  10   0     2930.91     3005.30     50.42 o 
   4  10   0      243.02      251.55      6.98 o 
   5  10   0        4.94       -1.78      5.61 o 
   6  10   0      175.83      192.31     11.45 o 
   7  10   0      629.74      657.43     18.17 o 
   8  10   0       13.07       17.62     10.09 o 
   9  10   0       12.82        7.91     11.69 o 
  10  10   0       24.86       29.79     12.77 o 
  11  10   0       64.54       82.90     14.31 o 
   1  11   0     3258.31     3075.76     40.39 o 
   2  11   0       13.38       15.49      3.52 o 
   3  11   0       73.64       73.69      4.71 o 
   4  11   0      145.76      144.56      6.03 o 
   5  11   0      337.16      346.55     12.01 o 
   6  11   0      846.54      849.42     15.30 o 
   7  11   0       64.20       81.45      9.88 o 
   8  11   0      177.18      185.76     12.18 o 
   9  11   0      125.61      153.69     13.13 o 
  10  11   0       34.03       33.29     13.61 o 
  11  11   0      236.98      261.34     17.98 o 
   0  12   0       24.62       10.81      8.07 o 
   1  12   0      797.88      793.70     12.86 o 
   2  12   0      671.33      629.60     12.59 o 
   3  12   0      295.10      307.50      8.29 o 
   4  12   0      213.77      222.43      9.41 o 
   5  12   0      497.50      534.72     13.52 o 
   6  12   0      256.13      246.33     10.77 o 
   7  12   0       38.59       48.79      9.78 o 
   8  12   0      137.87      161.08     12.44 o 
   9  12   0        1.93       -9.76     11.30 o 
  10  12   0       25.42       39.98     15.76 o 
   1  13   0      883.31      842.93     13.80 o 
   2  13   0       69.83       81.41      4.99 o 
   3  13   0     1753.41     1775.86     23.57 o 
   4  13   0     2048.34     2052.35     48.01 o 
   5  13   0     1062.53     1088.05     20.43 o 
   6  13   0      107.46      122.43      9.38 o 
   7  13   0       22.29       12.20      9.79 o 
   8  13   0       52.01       54.37     11.42 o 
   9  13   0      287.72      307.32     15.57 o 
  10  13   0        3.68       -7.66     15.51 o 
   0  14   0     2080.26     2057.57     34.61 o 
   1  14   0       66.56       71.19      6.42 o 
   2  14   0      718.62      714.53     13.81 o 
   3  14   0     3503.53     3468.90     42.96 o 
   4  14   0      182.59      185.84      7.15 o 
   5  14   0     2284.89     2279.08     40.17 o 
   6  14   0      249.94      242.57     11.31 o 
   7  14   0      217.07      234.83     12.76 o 
   8  14   0      373.14      350.70     17.62 o 
   9  14   0      236.36      280.90     23.55 o 
  10  14   0        0.88       11.63     19.03 o 
   1  15   0      501.72      485.25      8.71 o 
   2  15   0      956.72      970.44     15.64 o 
   3  15   0       88.71       85.84      6.16 o 
   4  15   0     1124.95     1084.12     22.43 o 
   5  15   0      268.95      301.03     11.34 o 
   6  15   0      264.42      258.76     11.96 o 
   7  15   0      182.95      190.73     14.03 o 
   8  15   0       17.77       18.37     15.52 o 
   9  15   0        9.50        1.99     17.59 o 
   0  16   0     1327.49     1397.58     25.45 o 
   1  16   0        2.01       12.84      4.39 o 
   2  16   0       91.94      111.00      5.33 o 
   3  16   0     1345.38     1299.32     22.31 o 
   4  16   0       14.45        8.79      7.14 o 
   5  16   0      356.87      366.61     25.73 o 
   6  16   0       83.65       86.49     14.47 o 
   7  16   0       88.74      109.14     15.63 o 
   8  16   0      116.54      130.66     17.75 o 
   9  16   0       19.27       -1.13     32.05 o 
   1  17   0        7.65       13.53      5.28 o 
   2  17   0        8.37        8.16      7.60 o 
   3  17   0      163.63      182.11     10.50 o 
   4  17   0       33.85       30.16      9.97 o 
   5  17   0        0.27        5.94     11.06 o 
   6  17   0        1.30      -12.16     13.24 o 
   7  17   0       61.89       77.35     16.22 o 
   8  17   0       68.66       80.10     23.96 o 
   0  18   0      151.51      143.82     10.40 o 
   1  18   0      231.95      241.84     10.54 o 
   2  18   0       61.67       66.47      8.66 o 
   3  18   0      829.87      864.20     22.01 o 
   4  18   0      379.28      352.90     15.03 o 
   5  18   0       69.80       84.84     11.82 o 
   6  18   0       37.50       39.74     12.90 o 
   7  18   0        8.95       -8.97     19.61 o 
   8  18   0       30.43       30.80     17.76 o 
   1  19   0        5.88        8.29      8.22 o 
   2  19   0        3.17       13.14      7.32 o 
   3  19   0      436.83      447.15     15.41 o 
   4  19   0       97.75       95.92     13.86 o 
   5  19   0        8.18       19.16     11.56 o 
   6  19   0        4.52      -13.77     12.23 o 
   7  19   0       50.25       60.10     16.38 o 
   0  20   0      399.34      439.83     38.26 o 
   1  20   0      694.17      655.31     30.06 o 
   2  20   0       34.23       49.77      9.96 o 
   3  20   0      289.16      287.50     14.20 o 
   4  20   0       89.55       88.55     10.55 o 
   5  20   0      400.06      393.85     16.91 o 
   6  20   0       16.92       -1.34     12.93 o 
   1  21   0       18.43       42.00     35.18 o 
   2  21   0       61.23       70.14     28.48 o 
   3  21   0        0.02       -8.30     30.22 o 
   4  21   0       99.06       98.03     14.83 o 
   5  21   0       32.82       -0.07     15.33 o 
   0  22   0        1.30       39.03     29.41 o 
   1  22   0       56.06       94.55     34.07 o 
   2  22   0       63.81       21.48     32.81 o 
   3  22   0       21.80        9.59     29.55 o 
   4  22   0        4.30       41.18     31.26 o 
   1  23   0       38.32        2.33     31.07 o 
   2  23   0       58.97       61.77     35.85 o 
 -12   1   1       20.63       12.89      8.61 o 
 -11   1   1      198.72      202.00      8.97 o 
 -10   1   1      170.75      165.77      7.77 o 
  -9   1   1      775.55      747.35     10.76 o 
  -8   1   1     2596.79     2588.30     24.92 o 
  -7   1   1     1892.11     2036.14     20.63 o 
  -6   1   1     4580.99     4233.88     40.09 o 
  -5   1   1     1872.38     1790.79     16.99 o 
  -4   1   1     2784.08     2741.69     22.68 o 
  -3   1   1    11723.51    12194.67     93.60 o 
  -2   1   1      250.95      349.47      3.45 o 
  -1   1   1     3077.72     2621.66     47.47 o 
   0   1   1     2236.39     1737.03     55.30 o 
   1   1   1     3282.50     3334.27     32.54 o 
   2   1   1    12499.28    12763.79    110.31 o 
   3   1   1       68.93       99.61      2.76 o 
   4   1   1    12858.79    12612.77    117.42 o 
   5   1   1      400.16      388.41      8.28 o 
   6   1   1     2145.51     2100.19     24.11 o 
   7   1   1     1303.43     1291.69     16.60 o 
   8   1   1      292.44      294.75      7.32 o 
   9   1   1      460.87      468.83     13.28 o 
  10   1   1      183.24      172.32     10.66 o 
  11   1   1       55.63       60.15      9.81 o 
 -12   2   1       84.30      103.75      9.42 o 
 -11   2   1       55.78       49.14      7.76 o 
 -10   2   1       32.26       39.61      6.24 o 
  -9   2   1        0.90       -4.00      4.24 o 
  -8   2   1      139.01      161.44      4.59 o 
  -7   2   1      226.05      243.65      4.98 o 
  -6   2   1       63.31       55.69      2.73 o 
  -5   2   1      781.99      989.45     10.30 o 
  -4   2   1      241.18      304.94      4.32 o 
  -3   2   1     2171.37     2537.55     19.99 o 
  -2   2   1     1016.03     1009.24      9.72 o 
  -1   2   1      853.17      842.25      9.27 o 
   0   2   1    20952.44    20326.70    197.74 o 
   1   2   1    28449.65    28926.64    278.15 o 
   2   2   1    20822.18    21419.81    205.58 o 
   3   2   1     3788.15     4080.87     39.81 o 
   4   2   1     1217.99     1230.40     13.78 o 
   5   2   1      886.21      856.60     10.50 o 
   6   2   1      726.86      724.87      9.81 o 
   7   2   1       31.43       26.82      4.39 o 
   8   2   1      891.02      920.62     14.78 o 
   9   2   1       11.36       11.03      6.79 o 
  10   2   1       72.67       44.52      8.31 o 
  11   2   1      219.75      189.47     13.16 o 
 -12   3   1        4.30        2.12      7.59 o 
 -11   3   1       69.62       72.83      9.50 o 
 -10   3   1      148.25      170.00      7.18 o 
  -9   3   1       13.30       11.34      6.19 o 
  -8   3   1     1012.78      966.10     11.29 o 
  -7   3   1       58.85       64.14      3.20 o 
  -6   3   1     4386.29     4595.25     43.90 o 
  -5   3   1     1526.52     1554.25     14.90 o 
  -4   3   1      543.26      577.81      6.02 o 
  -3   3   1     5888.90     5845.45     51.50 o 
  -2   3   1    10353.71    10530.07    101.42 o 
  -1   3   1     6814.11     6862.01     66.11 o 
   0   3   1    30760.29    30079.42    247.87 o 
   1   3   1     3905.37     4022.42     36.94 o 
   2   3   1    18168.92    18854.09    170.98 o 
   3   3   1      333.52      332.63      4.75 o 
   4   3   1      745.41      663.69      7.94 o 
   5   3   1     2339.33     2175.11     22.83 o 
   6   3   1      189.57      160.88      4.48 o 
   7   3   1     2794.78     2822.21     29.83 o 
   8   3   1       92.47      105.41      6.29 o 
   9   3   1      332.29      334.79      9.15 o 
  10   3   1      154.40      154.52      8.83 o 
  11   3   1       14.08       17.52     10.14 o 
 -12   4   1       38.28       39.40      7.52 o 
 -11   4   1        6.59       -9.79      7.45 o 
 -10   4   1      489.70      507.90     10.82 o 
  -9   4   1      326.24      306.85      8.22 o 
  -8   4   1       82.24       90.97      4.48 o 
  -7   4   1      450.22      463.44      7.91 o 
  -6   4   1     2596.65     2625.42     27.00 o 
  -5   4   1      811.64      782.05      8.76 o 
  -4   4   1      259.25      266.39      5.08 o 
  -3   4   1     5245.96     5502.06     48.00 o 
  -2   4   1     3326.15     3511.16     36.06 o 
  -1   4   1     3459.48     3773.22     36.61 o 
   0   4   1      284.41      352.54      4.20 o 
   1   4   1    13708.61    14137.49    122.08 o 
   2   4   1     4731.71     4853.87     40.86 o 
   3   4   1     6990.25     7366.26     66.05 o 
   4   4   1     3287.36     3615.01     38.62 o 
   5   4   1     1171.30     1105.57     16.14 o 
   6   4   1       30.06       33.85      3.75 o 
   7   4   1      291.61      286.15      6.54 o 
   8   4   1      921.61      950.12     13.93 o 
   9   4   1       28.44       24.65      6.07 o 
  10   4   1      496.27      469.74     12.34 o 
  11   4   1       77.66       75.81     10.51 o 
 -12   5   1       38.54       40.56      7.44 o 
 -11   5   1      376.49      358.11      9.73 o 
 -10   5   1      121.82      103.91      6.34 o 
  -9   5   1       43.34       48.59      5.99 o 
  -8   5   1     1179.84     1093.76     15.47 o 
  -7   5   1      820.27      862.36     11.54 o 
  -6   5   1     5286.18     5466.62     51.88 o 
  -5   5   1     3255.71     3367.95     39.84 o 
  -4   5   1     3054.92     3008.00     31.05 o 
  -3   5   1     8641.82     8669.88     83.80 o 
  -2   5   1     1957.86     2080.17     23.37 o 
  -1   5   1    28241.07    28241.43    286.50 o 
   0   5   1    21243.15    22470.01    228.10 o 
   1   5   1    23515.67    25324.54    242.76 o 
   2   5   1    10872.36    11651.85    100.71 o 
   3   5   1     1944.23     2135.27     20.19 o 
   4   5   1      986.31      979.33      9.93 o 
   5   5   1       57.44       68.17      3.49 o 
   6   5   1      163.22      190.37      4.94 o 
   7   5   1      134.10      128.73      5.28 o 
   8   5   1       98.55      112.24      5.48 o 
   9   5   1       44.06       53.21      6.88 o 
  10   5   1        3.86       -1.83      7.17 o 
  11   5   1       21.68       30.91      8.88 o 
 -12   6   1       49.89       68.53     15.00 o 
 -11   6   1        1.79       -9.17      6.11 o 
 -10   6   1       14.16       19.89      5.66 o 
  -9   6   1       96.41       83.96      5.50 o 
  -8   6   1      804.66      777.07     14.50 o 
  -7   6   1      941.36      904.29     14.97 o 
  -6   6   1       12.12        4.39      2.83 o 
  -5   6   1     4249.52     4174.01     48.97 o 
  -4   6   1      136.62      109.29      3.78 o 
  -3   6   1     8660.76     9216.65    100.46 o 
  -2   6   1     2259.76     2218.82     24.93 o 
  -1   6   1       74.54       84.82      2.94 o 
   0   6   1     3476.75     3687.50     36.26 o 
   1   6   1     6760.55     6471.81     70.68 o 
   2   6   1     1381.56     1517.63     17.68 o 
   3   6   1     8322.68     8484.46     85.24 o 
   4   6   1      149.56      172.04      3.86 o 
   5   6   1     2379.45     2377.40     25.12 o 
   6   6   1     2118.38     2085.61     24.37 o 
   7   6   1     1150.31     1056.53     14.67 o 
   8   6   1     2806.24     2750.92     30.05 o 
   9   6   1       49.71       63.89      6.80 o 
  10   6   1      149.52      151.08      9.12 o 
  11   6   1       64.01       94.39     12.30 o 
 -12   7   1       21.58       20.15     15.11 o 
 -11   7   1       72.46       70.54     24.16 o 
 -10   7   1      133.25      115.58     17.09 o 
  -9   7   1       85.01       71.77      8.42 o 
  -8   7   1     1078.30     1049.15     17.53 o 
  -7   7   1      230.82      241.65      8.52 o 
  -6   7   1        5.70        1.50      4.00 o 
  -5   7   1     1088.40     1129.06     15.76 o 
  -4   7   1     1282.05     1214.52     17.66 o 
  -3   7   1      268.61      322.27      5.96 o 
  -2   7   1     1147.78     1280.94     15.93 o 
  -1   7   1     2334.26     2429.63     25.52 o 
   0   7   1      155.62      196.28      3.01 o 
   1   7   1      397.96      429.56      6.52 o 
   2   7   1     2614.41     2492.57     30.03 o 
   3   7   1      186.67      221.05      5.72 o 
   4   7   1     3835.11     4038.17     53.75 o 
   5   7   1      544.96      606.54      9.62 o 
   6   7   1      124.56      124.83      4.40 o 
   7   7   1      720.87      709.95     14.37 o 
   8   7   1      873.44      829.66     14.87 o 
   9   7   1        1.36        5.20      8.49 o 
  10   7   1        7.26       12.76      6.82 o 
  11   7   1       28.53       23.69      7.48 o 
 -12   8   1       79.61      105.85     18.18 o 
 -11   8   1       72.71       74.04     14.10 o 
 -10   8   1      419.89      442.95     16.89 o 
  -9   8   1      413.64      399.12     15.21 o 
  -8   8   1      196.44      181.22      8.75 o 
  -7   8   1     1563.37     1573.97     25.76 o 
  -6   8   1        3.46        8.73      4.63 o 
  -5   8   1     2862.32     3064.43     37.54 o 
  -4   8   1     2892.37     2859.25     34.71 o 
  -3   8   1       18.74       27.46      2.83 o 
  -2   8   1     3415.54     3010.81     33.48 o 
  -1   8   1      425.05      401.84      8.61 o 
   0   8   1    16203.42    16314.33    168.20 o 
   1   8   1     2219.75     2119.04     24.38 o 
   2   8   1     2687.74     3015.19     36.10 o 
   3   8   1     8358.17     8200.83     95.85 o 
   4   8   1      132.03      165.11      5.32 o 
   5   8   1      132.20      152.42      5.48 o 
   6   8   1     4231.39     4220.29     54.25 o 
   7   8   1      396.69      395.74     13.43 o 
   8   8   1      494.88      499.17     19.00 o 
   9   8   1        1.57       -1.23      6.08 o 
  10   8   1        7.34        5.23     13.23 o 
  11   8   1       41.21       56.92     18.00 o 
 -12   9   1       97.49       93.18     15.95 o 
 -11   9   1      193.87      210.60     17.92 o 
 -10   9   1      120.46      101.08     13.45 o 
  -9   9   1        0.29       -3.39     10.28 o 
  -8   9   1       19.93       22.56      9.33 o 
  -7   9   1        8.44       -2.28      5.42 o 
  -6   9   1      330.41      353.76      9.11 o 
  -5   9   1        0.53       -1.61      3.97 o 
  -4   9   1     1482.00     1545.66     19.96 o 
  -3   9   1     2025.36     2152.12     32.04 o 
  -2   9   1      553.76      652.38      9.65 o 
  -1   9   1      411.05      382.31      6.11 o 
   0   9   1       44.68       52.98      3.03 o 
   1   9   1     3958.10     4011.91     44.82 o 
   2   9   1      773.27      844.15     13.05 o 
   3   9   1      156.89      160.22      4.76 o 
   4   9   1      157.61      143.37      5.27 o 
   5   9   1      673.65      654.60     13.52 o 
   6   9   1     3478.72     3386.94     44.37 o 
   7   9   1       13.83       25.24      9.39 o 
   8   9   1      309.72      315.74     14.80 o 
   9   9   1        3.96        5.37     11.64 o 
  10   9   1       53.72       81.32     15.50 o 
  11   9   1       13.36        4.75     18.88 o 
 -11  10   1        9.09       -1.03     13.04 o 
 -10  10   1      311.05      311.32     24.58 o 
  -9  10   1      198.02      204.87     12.97 o 
  -8  10   1       27.36       41.39      9.78 o 
  -7  10   1      690.06      727.34     14.35 o 
  -6  10   1       10.33        3.48      5.19 o 
  -5  10   1     2548.58     2612.34     33.52 o 
  -4  10   1     3634.56     3470.94     46.21 o 
  -3  10   1       64.23       72.48      4.63 o 
  -2  10   1     3152.44     2952.00     33.59 o 
  -1  10   1     1004.54     1055.35     15.63 o 
   0  10   1     2761.64     2717.87     30.94 o 
   1  10   1     7266.63     7660.72     84.41 o 
   2  10   1      615.90      655.19     12.19 o 
   3  10   1     7039.99     7061.84     98.24 o 
   4  10   1       12.75        8.71      4.89 o 
   5  10   1     1904.98     1949.84     27.60 o 
   6  10   1     3509.46     3447.25     45.19 o 
   7  10   1      364.89      332.76     13.11 o 
   8  10   1      234.45      236.41     13.48 o 
   9  10   1      165.53      153.12     13.12 o 
  10  10   1      240.03      244.11     15.90 o 
 -11  11   1        7.62       15.04     14.08 o 
 -10  11   1      174.91      201.87     17.51 o 
  -9  11   1        3.62        7.51     12.85 o 
  -8  11   1        8.28        3.10      9.49 o 
  -7  11   1      341.51      341.23     12.49 o 
  -6  11   1       87.30       95.64      6.21 o 
  -5  11   1       35.44       48.23      5.54 o 
  -4  11   1      738.88      748.92     12.87 o 
  -3  11   1       95.64       90.06      6.62 o 
  -2  11   1      247.75      267.62      6.72 o 
  -1  11   1     2198.23     2369.45     31.83 o 
   0  11   1      100.26       96.80      3.36 o 
   1  11   1      140.62      124.19      4.67 o 
   2  11   1     1690.36     1767.29     25.63 o 
   3  11   1      142.76      144.13      5.63 o 
   4  11   1        1.50       -0.72      6.31 o 
   5  11   1      399.80      424.24     13.62 o 
   6  11   1      401.73      410.11     16.35 o 
   7  11   1      386.09      383.07     14.17 o 
   8  11   1       11.62        4.19     10.88 o 
   9  11   1       13.97       20.49     17.17 o 
  10  11   1       72.88       93.16     14.53 o 
 -11  12   1       36.58       -2.92     16.54 o 
 -10  12   1        2.90       -4.12     13.43 o 
  -9  12   1       17.21       10.66     11.08 o 
  -8  12   1       15.93        6.29      9.78 o 
  -7  12   1      205.82      205.23     11.20 o 
  -6  12   1        1.17       -9.89      6.59 o 
  -5  12   1     1072.79     1101.06     17.95 o 
  -4  12   1     1026.33      984.17     23.72 o 
  -3  12   1      930.53      895.11     13.26 o 
  -2  12   1     2114.67     2174.88     25.59 o 
  -1  12   1       69.78       97.76      6.23 o 
   0  12   1     1224.35     1244.01     21.90 o 
   1  12   1      998.97      999.29     13.14 o 
   2  12   1      434.92      383.18      8.82 o 
   3  12   1     1678.71     1694.29     24.33 o 
   4  12   1      412.89      401.99     13.13 o 
   5  12   1     4178.84     4099.53     56.95 o 
   6  12   1      107.53      117.98     10.27 o 
   7  12   1      757.37      749.86     20.64 o 
   8  12   1      455.68      450.74     16.51 o 
   9  12   1       53.78       33.33     12.76 o 
  10  12   1       90.48       75.90     14.63 o 
 -10  13   1       37.70       44.56     14.99 o 
  -9  13   1      159.67      194.38     16.83 o 
  -8  13   1      258.44      272.54     13.53 o 
  -7  13   1       40.75       32.75      9.17 o 
  -6  13   1       10.81        4.53      8.08 o 
  -5  13   1      863.71      898.28     18.93 o 
  -4  13   1      156.28      158.13      6.92 o 
  -3  13   1      241.93      255.32      7.59 o 
  -2  13   1      391.52      375.21     10.27 o 
  -1  13   1     1360.17     1354.66     19.98 o 
   0  13   1      691.94      693.56     12.27 o 
   1  13   1      129.67      161.12      4.80 o 
   2  13   1        9.27        4.81      4.02 o 
   3  13   1       24.97       13.75      5.00 o 
   4  13   1      164.39      162.96      7.02 o 
   5  13   1      482.95      452.06     14.87 o 
   6  13   1      218.88      212.81     11.25 o 
   7  13   1       13.81       38.15     13.83 o 
   8  13   1        8.17       -8.68     11.62 o 
   9  13   1        3.17       -1.10     12.95 o 
 -10  14   1       27.22       26.91     15.84 o 
  -9  14   1       60.32       47.44     14.34 o 
  -8  14   1       61.42       60.26     12.66 o 
  -7  14   1       87.01       97.66     10.41 o 
  -6  14   1      110.30      102.60      9.19 o 
  -5  14   1       56.00       57.63      6.55 o 
  -4  14   1       41.00       47.17      5.30 o 
  -3  14   1      137.75      146.08      5.31 o 
  -2  14   1     1913.09     1955.54     27.74 o 
  -1  14   1       20.20       24.25      5.06 o 
   0  14   1      533.27      572.07     11.25 o 
   1  14   1        5.78       10.31      3.52 o 
   2  14   1      771.26      782.04     18.88 o 
   3  14   1      300.36      300.45     10.00 o 
   4  14   1      906.32      813.73     18.49 o 
   5  14   1     1810.70     1676.31     31.76 o 
   6  14   1        9.00        8.93      9.25 o 
   7  14   1      941.95      881.73     23.16 o 
   8  14   1      419.16      442.95     19.77 o 
   9  14   1        0.00       -7.24     24.91 o 
 -10  15   1      121.54      164.35     21.48 o 
  -9  15   1      116.25      133.02     19.81 o 
  -8  15   1       21.59       33.30     20.95 o 
  -7  15   1       47.37       48.91     12.00 o 
  -6  15   1        4.91       -1.03      9.94 o 
  -5  15   1      163.66      152.08     11.10 o 
  -4  15   1       16.63       19.59      5.45 o 
  -3  15   1      504.08      542.95     10.60 o 
  -2  15   1       52.89       62.65      5.97 o 
  -1  15   1      136.56      131.71      7.59 o 
   0  15   1      542.38      588.60     16.00 o 
   1  15   1      280.03      274.74      6.92 o 
   2  15   1      103.28       89.70      6.56 o 
   3  15   1        0.33       -1.58      4.96 o 
   4  15   1      388.19      418.62     13.82 o 
   5  15   1      284.93      296.90     12.02 o 
   6  15   1        0.88       10.59     11.12 o 
   7  15   1        2.90        2.55     12.07 o 
   8  15   1      202.20      198.37     20.33 o 
   9  15   1      102.53      114.27     20.56 o 
  -9  16   1      184.07      181.55     26.92 o 
  -8  16   1      124.50      159.20     17.48 o 
  -7  16   1       27.88       49.74     12.29 o 
  -6  16   1      213.57      196.12     12.40 o 
  -5  16   1      672.00      654.89     17.61 o 
  -4  16   1       18.10       20.94      6.13 o 
  -3  16   1      358.66      357.85     10.86 o 
  -2  16   1      449.34      406.82     11.28 o 
  -1  16   1       19.17       22.06      5.75 o 
   0  16   1        5.17        6.85      5.85 o 
   1  16   1        1.58        3.27      5.75 o 
   2  16   1       11.54       15.50      4.89 o 
   3  16   1      214.95      250.97     10.28 o 
   4  16   1       15.13       18.90      8.83 o 
   5  16   1      188.12      173.34     12.29 o 
   6  16   1       59.30       36.32     14.53 o 
   7  16   1        6.53        2.14     14.83 o 
   8  16   1        7.34       28.34     25.76 o 
  -9  17   1        6.92       36.03     17.39 o 
  -8  17   1        1.93        4.24     15.63 o 
  -7  17   1        0.07       -7.62     13.24 o 
  -6  17   1      417.94      401.50     31.78 o 
  -5  17   1      599.66      566.26     18.45 o 
  -4  17   1        6.14      -10.18      6.78 o 
  -3  17   1     1042.92     1038.87     25.98 o 
  -2  17   1       12.98        3.09      9.42 o 
  -1  17   1       78.92       88.82      8.93 o 
   0  17   1      513.65      505.85     20.61 o 
   1  17   1       65.26       70.50      8.93 o 
   2  17   1       79.44       90.11      6.76 o 
   3  17   1      426.91      386.69     14.81 o 
   4  17   1        9.01       10.13     14.47 o 
   5  17   1       41.23       40.49     11.56 o 
   6  17   1      344.00      366.51     19.87 o 
   7  17   1       92.97      106.91     17.52 o 
   8  17   1       36.83       27.08     29.55 o 
  -8  18   1      151.35      179.70     18.51 o 
  -7  18   1        7.58       -6.02     14.00 o 
  -6  18   1       40.37       59.78     12.14 o 
  -5  18   1        1.65       -3.22      9.57 o 
  -4  18   1       57.28       55.89     14.66 o 
  -3  18   1        0.35       -1.32     12.90 o 
  -2  18   1      353.45      371.34     19.50 o 
  -1  18   1      157.86      159.84     12.03 o 
   0  18   1      111.95      116.41     12.10 o 
   1  18   1       67.17       83.00     12.63 o 
   2  18   1        3.79        5.38     12.03 o 
   3  18   1      651.40      655.49     21.07 o 
   4  18   1        1.07       -3.54     10.28 o 
   5  18   1        5.75       -3.51     15.29 o 
   6  18   1       68.60       77.27     15.28 o 
   7  18   1        4.03       18.51     15.96 o 
  -7  19   1       11.14       -5.33     12.81 o 
  -6  19   1        6.99        9.16     11.06 o 
  -5  19   1        1.95        9.98     21.76 o 
  -4  19   1        6.57       12.22     14.79 o 
  -3  19   1     1206.12     1189.88     36.64 o 
  -2  19   1      200.11      211.22     15.69 o 
  -1  19   1      405.42      451.78     24.35 o 
   0  19   1        3.52       12.11     10.87 o 
   1  19   1       68.62       78.19     27.07 o 
   2  19   1      153.39      174.14     15.34 o 
   3  19   1      322.15      288.15     18.04 o 
   4  19   1      143.98      150.22     11.84 o 
   5  19   1      339.68      341.45     16.03 o 
   6  19   1        0.47       -6.18     15.34 o 
  -6  20   1        8.50        6.59     39.72 o 
  -5  20   1      107.90       93.02     18.15 o 
  -4  20   1       89.31       91.91     16.68 o 
  -3  20   1       31.34       30.93     13.82 o 
  -2  20   1       16.02       27.23     18.68 o 
  -1  20   1      286.84      302.11     15.10 o 
   0  20   1        4.58       12.38     11.14 o 
   1  20   1       17.09        9.59     18.02 o 
   2  20   1      261.52      254.56     17.15 o 
   3  20   1      123.43      126.86     20.81 o 
   4  20   1       34.36       49.21     10.36 o 
   5  20   1       47.92       63.01     14.20 o 
   6  20   1        1.29        5.42     13.50 o 
  -5  21   1       70.62      101.93     17.82 o 
  -4  21   1        0.41      -22.53     15.55 o 
  -3  21   1      365.60      392.88     22.16 o 
  -2  21   1      181.28      217.65     16.48 o 
  -1  21   1      342.51      326.61     16.88 o 
   0  21   1        2.84        0.88     11.27 o 
   1  21   1        6.79       17.51     12.31 o 
   2  21   1       11.29       12.36     13.06 o 
   3  21   1       24.79       30.69     14.89 o 
   4  21   1       12.35       32.83     15.37 o 
   5  21   1       36.37        1.04     29.22 o 
  -4  22   1       15.90       16.71     27.72 o 
  -3  22   1        5.53       17.91     14.22 o 
  -2  22   1        2.70        7.13     12.81 o 
  -1  22   1      245.66      262.90     25.71 o 
   0  22   1      198.64      224.85     26.12 o 
   1  22   1       10.97      -28.18     28.22 o 
   2  22   1       29.52       18.81     32.26 o 
   3  22   1        2.38        8.07     32.70 o 
  -2  23   1       39.25       35.11     31.15 o 
  -1  23   1        8.46       16.06     33.20 o 
   0  23   1       34.98       53.54     25.11 o 
   1  23   1        0.22        9.63     30.33 o 
 -13   0   2      104.16      101.92     15.02 o 
 -12   0   2      430.57      418.37     16.84 o 
 -11   0   2      155.19      135.44     11.82 o 
 -10   0   2      194.22      208.72      9.26 o 
  -9   0   2     1037.18     1075.09     17.19 o 
  -8   0   2      310.40      357.63      8.73 o 
  -7   0   2      398.82      339.38     13.29 o 
  -6   0   2     5979.56     5929.41     72.44 o 
  -5   0   2     3103.30     3550.34     41.07 o 
  -4   0   2    16100.96    15189.63    170.08 o 
  -3   0   2     3496.22     3537.55     40.37 o 
  -2   0   2       95.51       84.32      6.09 o 
  -1   0   2     4233.83     4615.25     56.87 o 
   0   0   2      102.31       62.94      3.71 o 
   1   0   2     1371.34     1357.29     17.59 o 
   2   0   2      338.54      334.89      6.16 o 
   3   0   2      901.25      827.60     13.27 o 
   4   0   2      606.00      826.18     19.48 o 
   5   0   2      131.04      162.31      7.86 o 
   6   0   2     1905.08     1810.18     30.54 o 
   7   0   2       22.40       19.27      6.80 o 
   8   0   2      185.74      211.84     12.46 o 
   9   0   2     1362.37     1343.67     34.22 o 
  10   0   2      195.87      223.80     14.63 o 
  11   0   2      295.30      342.72     18.86 o 
 -13   1   2        2.82        7.54     10.83 o 
 -12   1   2       66.88       81.15      7.67 o 
 -11   1   2        6.48        3.32      6.36 o 
 -10   1   2        0.54       -6.85      4.94 o 
  -9   1   2      235.06      247.10      5.42 o 
  -8   1   2      350.28      347.23      5.98 o 
  -7   1   2      417.22      453.77      6.36 o 
  -6   1   2      281.38      251.31      5.28 o 
  -5   1   2     4512.96     4793.79     40.00 o 
  -4   1   2      353.89      352.17      4.03 o 
  -3   1   2      200.04      210.65      2.62 o 
  -2   1   2      199.27      216.66      2.81 o 
  -1   1   2     2061.67     2267.14     21.17 o 
   0   1   2      112.70      125.71      2.32 o 
   1   1   2       96.84      102.56      2.11 o 
   2   1   2       12.94       13.70      1.76 o 
   3   1   2      695.02      769.22      9.30 o 
   4   1   2      259.31      321.13      5.62 o 
   5   1   2     1906.47     2033.21     23.17 o 
   6   1   2       71.85       65.18      4.42 o 
   7   1   2       15.53       20.81      4.74 o 
   8   1   2      575.23      550.77     13.17 o 
   9   1   2      173.33      160.60     11.39 o 
  10   1   2        4.63       11.31      8.52 o 
  11   1   2        5.09       -6.98      9.66 o 
 -13   2   2       63.79       61.04      8.33 o 
 -12   2   2      306.37      333.79     13.65 o 
 -11   2   2       55.72       58.33      7.18 o 
 -10   2   2      712.86      708.20     12.41 o 
  -9   2   2     2275.88     2161.20     22.40 o 
  -8   2   2        3.80        9.61      3.38 o 
  -7   2   2     1136.41     1048.75     11.82 o 
  -6   2   2     3449.00     3416.39     32.57 o 
  -5   2   2      674.96      633.17      7.04 o 
  -4   2   2    16178.53    16569.45    127.18 o 
  -3   2   2        7.00        8.53      3.23 o 
  -2   2   2    11946.20    12227.06    112.52 o 
  -1   2   2    18311.17    18782.30    171.46 o 
   0   2   2     4596.14     4898.26     47.53 o 
   1   2   2    11279.25    11617.04    111.84 o 
   2   2   2     5584.97     5904.34     57.51 o 
   3   2   2     3937.93     3897.55     39.42 o 
   4   2   2     4162.03     4316.86     46.15 o 
   5   2   2       35.82       48.14      3.48 o 
   6   2   2     1398.13     1405.93     17.46 o 
   7   2   2       12.18        9.36      4.94 o 
   8   2   2      635.24      665.33     12.61 o 
   9   2   2      609.08      653.19     15.02 o 
  10   2   2      589.57      595.67     25.41 o 
  11   2   2      153.25      149.86     12.76 o 
 -13   3   2       53.88       58.31      7.75 o 
 -12   3   2        0.21        2.33      7.50 o 
 -11   3   2      132.65      132.18      7.10 o 
 -10   3   2      563.31      526.98     11.07 o 
  -9   3   2      123.75      113.17      4.93 o 
  -8   3   2      800.07      815.17     10.82 o 
  -7   3   2      161.54      173.23      4.25 o 
  -6   3   2      989.82      954.12     10.59 o 
  -5   3   2     7298.94     7624.06     71.39 o 
  -4   3   2      238.41      247.42      4.02 o 
  -3   3   2      430.41      345.14      4.66 o 
  -2   3   2     9885.32     9929.19    102.27 o 
  -1   3   2      195.19      172.65      2.35 o 
   0   3   2     1545.82     1510.01     16.12 o 
   1   3   2     9814.62    10292.26    100.78 o 
   2   3   2     1846.49     1758.06     17.04 o 
   3   3   2      464.67      433.61      6.78 o 
   4   3   2       33.34       39.30      3.79 o 
   5   3   2     2761.97     2816.11     31.20 o 
   6   3   2       11.18       12.82      3.78 o 
   7   3   2       96.62      101.41      5.39 o 
   8   3   2       35.10       51.53      7.66 o 
   9   3   2       67.42       80.10      9.86 o 
  10   3   2       70.46       63.20     11.20 o 
  11   3   2       72.63       58.30     11.17 o 
 -13   4   2        2.30       -6.60      6.59 o 
 -12   4   2      127.81      130.35      9.33 o 
 -11   4   2      158.24      152.20      7.90 o 
 -10   4   2       59.16       56.65      5.25 o 
  -9   4   2      105.09       97.09      6.03 o 
  -8   4   2     1112.59     1087.13     13.11 o 
  -7   4   2      372.11      282.80      5.29 o 
  -6   4   2     1386.26     1217.59     14.98 o 
  -5   4   2       40.45       91.17      4.14 o 
  -4   4   2     1040.22     1021.56     11.55 o 
  -3   4   2      521.95      594.43      8.73 o 
  -2   4   2    12468.27    12970.43    133.53 o 
  -1   4   2      792.77      796.51     12.23 o 
   0   4   2     6706.13     6769.80     69.48 o 
   1   4   2     5036.43     4595.06     44.78 o 
   2   4   2        9.92       28.77      2.41 o 
   3   4   2     5983.24     6099.18     65.22 o 
   4   4   2     2738.28     2890.83     30.00 o 
   5   4   2      609.43      620.37      9.34 o 
   6   4   2     1807.85     1777.64     22.94 o 
   7   4   2      662.12      668.24     11.15 o 
   8   4   2     1962.01     1843.12     24.81 o 
   9   4   2      184.31      188.64     11.30 o 
  10   4   2      109.63      132.58     10.64 o 
  11   4   2      157.48      175.09     12.42 o 
 -13   5   2       74.42       90.77     14.35 o 
 -12   5   2      102.01      106.48     10.96 o 
 -11   5   2      210.14      197.02      8.30 o 
 -10   5   2      541.63      581.99     12.65 o 
  -9   5   2      128.06      120.76      4.92 o 
  -8   5   2       22.83       28.69      4.78 o 
  -7   5   2        8.24        6.89      3.93 o 
  -6   5   2      557.37      563.91      8.77 o 
  -5   5   2     6824.88     7036.49     75.06 o 
  -4   5   2     3716.63     4107.22     48.78 o 
  -3   5   2     3135.66     2920.09     30.44 o 
  -2   5   2     3488.09     3515.67     38.37 o 
  -1   5   2     9208.62     9237.20     97.96 o 
   0   5   2     3330.40     3359.29     28.82 o 
   1   5   2     1757.89     2017.83     18.32 o 
   2   5   2     2565.88     2524.74     27.39 o 
   3   5   2     1669.73     1607.81     20.04 o 
   4   5   2      998.78     1040.08     12.32 o 
   5   5   2     1069.39      957.83     12.60 o 
   6   5   2      126.24      124.63      4.96 o 
   7   5   2       22.06       24.81      4.98 o 
   8   5   2     1048.30     1040.73     15.72 o 
   9   5   2       34.11       43.19      7.25 o 
  10   5   2      455.90      470.73     15.84 o 
  11   5   2        1.51        6.95     12.46 o 
 -12   6   2      126.84      116.74     15.60 o 
 -11   6   2      103.79      136.46     10.85 o 
 -10   6   2       10.04        8.18      8.78 o 
  -9   6   2       18.81       17.71      6.14 o 
  -8   6   2       21.69       28.04      4.90 o 
  -7   6   2      200.91      182.56      5.35 o 
  -6   6   2      400.47      487.91      9.96 o 
  -5   6   2      116.04      121.06      4.56 o 
  -4   6   2       15.87       23.10      3.74 o 
  -3   6   2     2699.12     2685.01     29.68 o 
  -2   6   2       17.53       16.16      2.90 o 
  -1   6   2      811.69      954.71     11.42 o 
   0   6   2     4415.60     4481.13     41.02 o 
   1   6   2       47.09       74.88      2.25 o 
   2   6   2       48.21       53.60      3.51 o 
   3   6   2       64.45       58.51      3.04 o 
   4   6   2      483.91      419.95     10.94 o 
   5   6   2      398.21      376.38      7.02 o 
   6   6   2      421.08      423.87      8.05 o 
   7   6   2      177.49      176.70      6.39 o 
   8   6   2      979.41     1017.36     15.51 o 
   9   6   2       97.25       92.17      7.78 o 
  10   6   2        0.40       -4.43      7.91 o 
  11   6   2       63.85       43.01      9.21 o 
 -12   7   2       17.10       15.51     14.48 o 
 -11   7   2      597.64      581.24     20.30 o 
 -10   7   2       29.64       24.40      8.69 o 
  -9   7   2      484.35      484.03     13.97 o 
  -8   7   2     1467.37     1522.43     22.80 o 
  -7   7   2      324.09      322.68      8.21 o 
  -6   7   2     3070.65     3024.86     40.04 o 
  -5   7   2     1842.61     1809.81     22.49 o 
  -4   7   2      697.41      676.51      9.10 o 
  -3   7   2    11306.45    11757.85    119.18 o 
  -2   7   2     2459.19     2599.39     28.63 o 
  -1   7   2     1452.82     1255.99     18.78 o 
   0   7   2    12483.19    12976.62    139.53 o 
   1   7   2     4600.23     5131.54     51.79 o 
   2   7   2     3200.55     3197.27     32.88 o 
   3   7   2    11792.02    12381.09    123.89 o 
   4   7   2     1499.42     1476.15     16.73 o 
   5   7   2     1117.26     1038.45     12.97 o 
   6   7   2     1023.29      978.07     12.76 o 
   7   7   2      122.02      127.36      6.00 o 
   8   7   2     1912.04     1854.63     25.36 o 
   9   7   2       16.94       15.73      8.81 o 
  10   7   2       86.81       90.16      8.66 o 
 -12   8   2       10.40       34.37     14.13 o 
 -11   8   2       17.56       26.06     12.66 o 
 -10   8   2       69.32       48.93     11.43 o 
  -9   8   2        5.73        4.08      7.96 o 
  -8   8   2        5.30       -0.53      5.59 o 
  -7   8   2        2.13        3.00      4.29 o 
  -6   8   2      468.23      410.89     11.71 o 
  -5   8   2       96.40       99.79      4.68 o 
  -4   8   2     2259.95     2221.14     29.56 o 
  -3   8   2     1635.64     1818.82     20.99 o 
  -2   8   2      300.17      265.34      4.99 o 
  -1   8   2     1811.20     1864.74     21.30 o 
   0   8   2     1435.59     1455.99     17.05 o 
   1   8   2       28.41       40.63      2.69 o 
   2   8   2      236.05      227.12      8.94 o 
   3   8   2       53.25       53.07      3.06 o 
   4   8   2       47.48       44.77      5.39 o 
   5   8   2      301.21      322.80      8.98 o 
   6   8   2     1099.98     1062.24     15.20 o 
   7   8   2      456.96      430.59     10.30 o 
   8   8   2        1.78        8.19      6.16 o 
   9   8   2       47.18       51.57      8.77 o 
  10   8   2        5.87       12.21      7.13 o 
 -12   9   2       52.52       74.71     15.16 o 
 -11   9   2        7.62       18.77     12.66 o 
 -10   9   2       34.63       50.38     11.76 o 
  -9   9   2       18.64       29.11      9.95 o 
  -8   9   2     1104.56     1090.66     20.15 o 
  -7   9   2     1475.15     1514.32     25.81 o 
  -6   9   2      403.13      390.45     11.39 o 
  -5   9   2      369.23      367.53      8.45 o 
  -4   9   2      241.30      223.41      6.12 o 
  -3   9   2     9308.63     9935.51    121.06 o 
  -2   9   2     1786.95     1868.91     21.56 o 
  -1   9   2      302.82      302.37      5.83 o 
   0   9   2     3383.76     3286.71     36.49 o 
   1   9   2     1291.80     1353.89     16.66 o 
   2   9   2     5159.61     5019.53     63.95 o 
   3   9   2     5484.40     5665.81     67.16 o 
   4   9   2      311.45      318.37     11.25 o 
   5   9   2     1397.64     1375.40     22.85 o 
   6   9   2      286.97      251.38      8.02 o 
   7   9   2     1862.10     1803.59     30.28 o 
   8   9   2      367.48      355.28     16.43 o 
   9   9   2       56.87       42.21     12.67 o 
  10   9   2      180.80      202.32     16.44 o 
 -12  10   2        0.67      -13.20     14.78 o 
 -11  10   2        6.84       21.31     12.59 o 
 -10  10   2        5.77       -4.30     11.96 o 
  -9  10   2        3.33        5.91     10.55 o 
  -8  10   2       23.46       24.69      9.26 o 
  -7  10   2       17.77       11.91      5.81 o 
  -6  10   2     1260.95     1322.60     19.86 o 
  -5  10   2       52.91       48.75      4.41 o 
  -4  10   2        2.68        2.60      3.31 o 
  -3  10   2      200.37      230.57      8.81 o 
  -2  10   2      793.15      826.91     11.55 o 
  -1  10   2      619.70      659.67     10.03 o 
   0  10   2      378.67      345.36      6.96 o 
   1  10   2      185.35      170.65      5.54 o 
   2  10   2       87.75       59.85      4.36 o 
   3  10   2      977.17     1083.15     18.70 o 
   4  10   2      105.56      100.81      5.81 o 
   5  10   2       31.51       33.23      6.03 o 
   6  10   2      422.15      368.37     14.74 o 
   7  10   2      562.31      544.63     18.39 o 
   8  10   2        3.28        2.38     11.10 o 
   9  10   2       22.80       28.15     12.82 o 
  10  10   2       63.07       78.76     14.92 o 
 -11  11   2       11.22       29.34     13.93 o 
 -10  11   2      374.45      408.66     23.89 o 
  -9  11   2       91.81       97.01     11.84 o 
  -8  11   2     1553.22     1486.32     33.56 o 
  -7  11   2      161.47      151.27      8.35 o 
  -6  11   2       28.06       33.95      5.37 o 
  -5  11   2      835.24      801.34     14.68 o 
  -4  11   2      589.02      615.86      9.96 o 
  -3  11   2     2449.68     2433.66     37.16 o 
  -2  11   2     2185.47     2235.84     30.57 o 
  -1  11   2      893.46      903.12     14.30 o 
   0  11   2     3358.23     3313.35     43.72 o 
   1  11   2      347.04      360.12      9.05 o 
   2  11   2     2570.10     2608.18     50.70 o 
   3  11   2     2186.45     2209.68     32.75 o 
   4  11   2      125.44      143.39      6.53 o 
   5  11   2     2105.35     2058.69     38.69 o 
   6  11   2       18.60       14.18      8.60 o 
   7  11   2     1132.88     1076.69     25.02 o 
   8  11   2       21.34       35.94     12.22 o 
   9  11   2        1.08      -19.07     12.71 o 
 -11  12   2        1.71       14.77     15.64 o 
 -10  12   2      113.97       92.14     14.66 o 
  -9  12   2       23.31       21.66     10.91 o 
  -8  12   2      110.15      100.01     10.43 o 
  -7  12   2      533.74      547.42     16.67 o 
  -6  12   2      295.28      276.73      7.86 o 
  -5  12   2       62.98       58.97      5.20 o 
  -4  12   2     1023.07     1048.39     25.07 o 
  -3  12   2        0.88       -4.12      4.88 o 
  -2  12   2      146.15      167.09      6.22 o 
  -1  12   2        5.87        9.66      4.20 o 
   0  12   2      136.12      156.11      7.48 o 
   1  12   2     1034.30     1036.90     18.11 o 
   2  12   2      426.90      415.51      8.60 o 
   3  12   2      786.12      718.59     25.79 o 
   4  12   2        3.86        1.79      5.43 o 
   5  12   2     1441.55     1385.42     27.65 o 
   6  12   2      351.76      363.72     13.83 o 
   7  12   2     1218.83     1154.27     28.67 o 
   8  12   2       42.61       23.22     12.13 o 
   9  12   2       13.44       24.80     13.44 o 
 -11  13   2      108.59      109.29     25.60 o 
 -10  13   2      206.91      219.88     16.90 o 
  -9  13   2        3.61        5.59     12.81 o 
  -8  13   2       27.66       29.06     14.32 o 
  -7  13   2        3.56       13.14      8.90 o 
  -6  13   2       35.78       30.94      6.31 o 
  -5  13   2      453.53      386.75      9.72 o 
  -4  13   2      165.46      169.80      6.39 o 
  -3  13   2      711.87      669.20     17.52 o 
  -2  13   2      532.28      497.81     17.60 o 
  -1  13   2     1042.82     1082.98     16.99 o 
   0  13   2     2754.14     2730.64     47.09 o 
   1  13   2      409.99      394.55     10.53 o 
   2  13   2      487.95      493.67      9.42 o 
   3  13   2       21.11        8.53      5.96 o 
   4  13   2      266.75      233.72      8.85 o 
   5  13   2      790.45      755.17     23.92 o 
   6  13   2      115.78       87.58     10.88 o 
   7  13   2       16.26       18.96     10.97 o 
   8  13   2        0.45        3.03     15.90 o 
   9  13   2        5.38       21.25     16.22 o 
 -10  14   2        2.25       -0.42     14.55 o 
  -9  14   2       43.44       58.44     18.12 o 
  -8  14   2       17.06       16.06     11.88 o 
  -7  14   2      226.75      260.80     13.71 o 
  -6  14   2       43.48       62.45      8.22 o 
  -5  14   2      781.66      796.40     15.23 o 
  -4  14   2      721.11      756.75     16.51 o 
  -3  14   2       55.39       62.17      9.28 o 
  -2  14   2       20.11       21.53      5.07 o 
  -1  14   2      339.06      331.67      8.78 o 
   0  14   2      110.34      100.07      5.87 o 
   1  14   2      172.54      178.60     15.68 o 
   2  14   2       19.76       13.46      4.14 o 
   3  14   2       67.71       73.46      5.96 o 
   4  14   2      103.29      103.82      9.08 o 
   5  14   2        0.11       -9.58      8.89 o 
   6  14   2      169.17      157.56     13.72 o 
   7  14   2       78.37       40.24     16.36 o 
   8  14   2       56.25       48.20     15.71 o 
 -10  15   2        2.61       28.02     34.90 o 
  -9  15   2       80.83       94.87     14.53 o 
  -8  15   2        4.97       10.32     11.70 o 
  -7  15   2       28.29       49.19     11.12 o 
  -6  15   2      463.87      452.98     16.03 o 
  -5  15   2     1361.87     1290.30     24.35 o 
  -4  15   2       78.64       80.16     10.77 o 
  -3  15   2       96.76      104.34      7.13 o 
  -2  15   2       56.63       49.06      5.90 o 
  -1  15   2       43.37       51.34      5.75 o 
   0  15   2      236.81      244.45      7.73 o 
   1  15   2      200.02      217.70      8.26 o 
   2  15   2       43.58       37.92      7.88 o 
   3  15   2      118.24      129.43      6.64 o 
   4  15   2        6.65       13.19      9.62 o 
   5  15   2      428.16      425.28     16.97 o 
   6  15   2       15.25       30.85     12.52 o 
   7  15   2      258.43      239.37     16.63 o 
   8  15   2        7.35       -3.28     29.35 o 
  -9  16   2      346.51      372.91     33.42 o 
  -8  16   2      162.79      167.18     14.49 o 
  -7  16   2      591.58      570.45     25.48 o 
  -6  16   2       44.68       66.74      9.58 o 
  -5  16   2       72.22       65.98     14.26 o 
  -4  16   2       59.28       65.35     11.53 o 
  -3  16   2      284.81      260.75     15.76 o 
  -2  16   2      699.25      664.29     17.99 o 
  -1  16   2     1310.37     1308.88     26.42 o 
   0  16   2       79.83       86.66     12.76 o 
   1  16   2      165.60      189.82     11.92 o 
   2  16   2       60.71       64.08     10.57 o 
   3  16   2       37.54       45.26      7.83 o 
   4  16   2      310.79      321.14     12.64 o 
   5  16   2        2.76      -16.02     10.68 o 
   6  16   2      334.31      323.54     30.35 o 
   7  16   2       96.30       89.25     17.22 o 
   8  16   2       15.93        2.34     18.97 o 
  -9  17   2       22.93       22.36     16.36 o 
  -8  17   2       25.14       -3.10     14.71 o 
  -7  17   2        5.68        5.90     16.04 o 
  -6  17   2      309.39      265.95     16.02 o 
  -5  17   2      104.66       95.91     12.82 o 
  -4  17   2       30.86       26.16     11.35 o 
  -3  17   2      347.22      341.55     14.95 o 
  -2  17   2      520.00      495.66     16.02 o 
  -1  17   2       56.39       76.08      9.90 o 
   0  17   2       17.41       24.58      9.18 o 
   1  17   2       84.03       96.64     16.13 o 
   2  17   2        0.88       -7.48     10.67 o 
   3  17   2       24.42       14.59      7.14 o 
   4  17   2      122.54      125.10     11.34 o 
   5  17   2      335.46      330.94     16.17 o 
   6  17   2       13.33      -11.10     14.69 o 
   7  17   2      270.78      279.75     21.27 o 
  -8  18   2       91.30      108.69     24.68 o 
  -7  18   2        2.08       15.70     13.48 o 
  -6  18   2       30.97       54.73     16.27 o 
  -5  18   2        7.30       -2.80     27.52 o 
  -4  18   2       83.39       64.24     15.32 o 
  -3  18   2       34.83       20.30     13.95 o 
  -2  18   2       89.98       85.57     10.41 o 
  -1  18   2      318.30      350.79     13.29 o 
   0  18   2       46.88       39.94     11.45 o 
   1  18   2      137.65      156.78     15.33 o 
   2  18   2        1.95       -5.81     14.32 o 
   3  18   2      179.88      201.50     18.61 o 
   4  18   2       39.78       49.75     17.09 o 
   5  18   2       20.49       32.14     13.24 o 
   6  18   2       35.99       58.43     27.22 o 
  -8  19   2       48.81       56.11     27.52 o 
  -7  19   2       10.83       -6.81     18.26 o 
  -6  19   2       56.29       65.06     29.33 o 
  -5  19   2      228.51      203.04     19.39 o 
  -4  19   2       16.95       33.23     15.97 o 
  -3  19   2       11.48       17.53     13.68 o 
  -2  19   2       54.08       56.63     12.68 o 
  -1  19   2        2.19        2.58     12.13 o 
   0  19   2       29.03       10.08     14.88 o 
   1  19   2      248.86      242.56     17.31 o 
   2  19   2       34.45       41.82     19.44 o 
   3  19   2       55.00       77.16     16.46 o 
   4  19   2      223.46      214.55     19.66 o 
   5  19   2       41.54       41.90     12.45 o 
   6  19   2        0.40       10.65     14.17 o 
  -7  20   2        1.24      -13.09     18.50 o 
  -6  20   2        7.07        5.09     18.08 o 
  -5  20   2       28.62       24.35     16.32 o 
  -4  20   2       66.58       26.03     15.84 o 
  -3  20   2       14.19        6.40     15.28 o 
  -2  20   2      181.29      154.25     16.16 o 
  -1  20   2       76.10       67.15     13.60 o 
   0  20   2       74.61       89.03     14.31 o 
   1  20   2      128.47      124.92     17.98 o 
   2  20   2        1.93       -3.00     15.54 o 
   3  20   2       28.83       13.53     16.23 o 
   4  20   2       10.54        5.42     16.98 o 
   5  20   2       43.55       59.48     19.80 o 
  -6  21   2      151.76      127.43     20.29 o 
  -5  21   2       20.11       -2.48     28.22 o 
  -4  21   2       25.62       23.84     16.08 o 
  -3  21   2      154.88      200.21     18.35 o 
  -2  21   2      511.37      480.73     32.68 o 
  -1  21   2       31.77        3.59     13.13 o 
   0  21   2       36.03       24.52     13.14 o 
   1  21   2       42.14       37.65     16.17 o 
   2  21   2       10.92       14.45     22.81 o 
   3  21   2        4.11       10.94     16.44 o 
   4  21   2        0.06       11.79     17.59 o 
  -4  22   2        9.23      -13.64     18.24 o 
  -3  22   2        2.14      -12.02     16.24 o 
  -2  22   2       25.63       44.49     23.30 o 
  -1  22   2      108.96      118.08     15.52 o 
   0  22   2        2.35       11.91     15.42 o 
   1  22   2      101.65       78.93     17.07 o 
   2  22   2       27.75       17.28     32.91 o 
   3  22   2        1.64       10.28     17.94 o 
  -2  23   2      102.00       80.31     17.27 o 
  -1  23   2       27.16       47.76     14.43 o 
   0  23   2       64.36       76.59     21.04 o 
 -13   1   3      294.40      310.91     10.26 o 
 -12   1   3      340.10      354.81     10.30 o 
 -11   1   3      321.24      299.15      8.00 o 
 -10   1   3      102.88       97.29      5.56 o 
  -9   1   3      151.03      139.10      5.33 o 
  -8   1   3     2376.73     2400.32     23.09 o 
  -7   1   3     1357.92     1293.77     13.27 o 
  -6   1   3      264.85      319.22      4.98 o 
  -5   1   3     3559.86     3603.15     31.82 o 
  -4   1   3      134.98      155.37      2.84 o 
  -3   1   3     6671.43     6884.97     63.06 o 
  -2   1   3     8581.54     8885.70     81.07 o 
  -1   1   3     4154.08     4454.39     39.34 o 
   0   1   3    23012.50    23147.41    209.74 o 
   1   1   3     2742.89     2684.78     25.28 o 
   2   1   3     1310.24     1231.16     16.05 o 
   3   1   3     8657.69     8727.40     92.81 o 
   4   1   3      193.26      204.25      4.67 o 
   5   1   3     3033.15     3032.58     33.67 o 
   6   1   3     1756.11     1743.98     21.27 o 
   7   1   3      492.37      458.67     11.31 o 
   8   1   3      668.51      653.20     20.91 o 
   9   1   3      864.12      841.56     17.81 o 
  10   1   3      340.04      369.57     16.19 o 
 -13   2   3        4.89       11.26      8.62 o 
 -12   2   3      116.94      116.91      7.32 o 
 -11   2   3      149.88      163.10      7.06 o 
 -10   2   3      124.78      129.54      5.78 o 
  -9   2   3     1008.60      974.59     12.15 o 
  -8   2   3      280.68      322.29      6.13 o 
  -7   2   3        3.07       -2.48      2.73 o 
  -6   2   3      230.37      296.94      6.72 o 
  -5   2   3      727.89      745.15      8.92 o 
  -4   2   3     6040.62     6144.62     56.58 o 
  -3   2   3     4546.76     5000.98     46.61 o 
  -2   2   3        1.36       26.75      1.53 o 
  -1   2   3       37.61       40.73      1.88 o 
   0   2   3       40.04       52.09      2.95 o 
   1   2   3      775.46      783.36      8.35 o 
   2   2   3     7273.30     7720.14     88.68 o 
   3   2   3     1752.77     2004.57     22.90 o 
   4   2   3       75.78       48.30      3.95 o 
   5   2   3        2.84        5.65      3.50 o 
   6   2   3       83.34       80.01      5.03 o 
   7   2   3      126.41      115.61      7.14 o 
   8   2   3      480.31      494.56     12.57 o 
   9   2   3       37.88       41.61     10.49 o 
  10   2   3      184.33      185.56     13.33 o 
 -13   3   3       11.11        7.73      8.39 o 
 -12   3   3     1090.98     1073.72     16.52 o 
 -11   3   3      451.18      451.10     14.33 o 
 -10   3   3     4224.36     4126.40     43.26 o 
  -9   3   3      165.36      166.41      4.83 o 
  -8   3   3      979.40     1003.17     11.77 o 
  -7   3   3     1999.45     1805.03     18.46 o 
  -6   3   3      252.61      297.22      5.88 o 
  -5   3   3    10275.76    10364.29    103.94 o 
  -4   3   3     6349.69     6526.99     59.99 o 
  -3   3   3     1335.21     1177.52     12.45 o 
  -2   3   3    16608.49    17064.47    163.35 o 
  -1   3   3      201.29      166.47      2.84 o 
   0   3   3     3423.87     3407.96     45.66 o 
   1   3   3      186.09      226.25      4.19 o 
   2   3   3     1838.64     1761.85     21.76 o 
   3   3   3     7643.17     8062.13     85.89 o 
   4   3   3       14.25       10.70      3.62 o 
   5   3   3     1863.12     1774.78     22.81 o 
   6   3   3      102.51      103.34      5.20 o 
   7   3   3      102.47       99.50      6.42 o 
   8   3   3      208.03      237.94     13.63 o 
   9   3   3      132.30      125.69     14.30 o 
  10   3   3      287.89      297.64     13.95 o 
 -13   4   3        5.76        0.37     12.57 o 
 -12   4   3      182.61      158.50     11.39 o 
 -11   4   3      169.97      155.98      6.89 o 
 -10   4   3       23.91       19.36      5.30 o 
  -9   4   3     2093.01     2091.42     28.39 o 
  -8   4   3     1032.23     1023.45     15.06 o 
  -7   4   3     1299.47     1285.04     18.47 o 
  -6   4   3      662.43      628.96      9.26 o 
  -5   4   3      120.41      134.68      3.40 o 
  -4   4   3     9966.67    10499.04    106.68 o 
  -3   4   3     2477.00     2725.97     28.58 o 
  -2   4   3     3642.71     3820.41     37.50 o 
  -1   4   3     2173.60     2125.95     19.31 o 
   0   4   3       65.83       59.32      2.37 o 
   1   4   3     4110.08     4130.61     45.17 o 
   2   4   3     4698.94     4688.14     50.46 o 
   3   4   3        1.19        0.45      3.02 o 
   4   4   3      878.76      911.25     13.13 o 
   5   4   3      159.02      151.61      5.13 o 
   6   4   3      727.67      734.25     12.55 o 
   7   4   3      314.58      305.91      7.81 o 
   8   4   3       46.43       45.75      9.23 o 
   9   4   3        1.60        2.97      9.72 o 
  10   4   3      107.06      113.20     12.14 o 
 -13   5   3       27.56       22.72     11.24 o 
 -12   5   3      202.34      181.78     11.26 o 
 -11   5   3      230.73      218.52     12.48 o 
 -10   5   3      895.21      853.66     15.43 o 
  -9   5   3      187.95      162.14      7.39 o 
  -8   5   3      394.82      386.33      9.61 o 
  -7   5   3     1364.79     1275.20     16.14 o 
  -6   5   3      137.53      131.26      5.11 o 
  -5   5   3       21.67       44.54      3.36 o 
  -4   5   3     1431.33     1440.41     16.02 o 
  -3   5   3     1267.16     1342.56     24.12 o 
  -2   5   3      283.80      269.68      6.61 o 
  -1   5   3     6052.36     6681.52     68.46 o 
   0   5   3     5299.90     5768.14     62.90 o 
   1   5   3     4280.96     4619.74     50.99 o 
   2   5   3     2170.67     2143.22     24.04 o 
   3   5   3     1071.41     1080.51     13.61 o 
   4   5   3      177.79      180.22      5.55 o 
   5   5   3     2152.64     2051.88     23.77 o 
   6   5   3      131.69      151.12      7.33 o 
   7   5   3        1.91       -6.56      5.93 o 
   8   5   3      882.02      895.30     15.72 o 
   9   5   3        9.83        8.17     10.01 o 
  10   5   3       51.42       48.27     10.69 o 
 -13   6   3      108.64      115.23     11.54 o 
 -12   6   3      216.20      231.10     12.12 o 
 -11   6   3      521.92      517.80     15.57 o 
 -10   6   3      206.28      220.90      9.03 o 
  -9   6   3      199.89      209.14      7.96 o 
  -8   6   3     2911.54     2962.13     35.89 o 
  -7   6   3       21.62       25.62      4.48 o 
  -6   6   3     2305.23     2201.62     27.22 o 
  -5   6   3      473.20      500.87      8.31 o 
  -4   6   3      965.02     1248.48     17.67 o 
  -3   6   3     1022.96      865.68     11.28 o 
  -2   6   3        6.67        6.06      2.00 o 
  -1   6   3     2861.93     2510.46     44.95 o 
   0   6   3     1204.67     1205.58     14.85 o 
   1   6   3      324.02      268.39      5.18 o 
   2   6   3     3682.43     3553.68     41.75 o 
   3   6   3      230.32      270.67      7.65 o 
   4   6   3      829.48      853.10     11.89 o 
   5   6   3      392.67      382.65      7.82 o 
   6   6   3        8.30        6.30      4.62 o 
   7   6   3       20.06       15.73      6.07 o 
   8   6   3        6.42        4.88      6.43 o 
   9   6   3       12.60       20.75      9.32 o 
  10   6   3       22.41        9.83     10.08 o 
 -13   7   3        0.22        5.55     13.36 o 
 -12   7   3        0.97       -9.95     11.79 o 
 -11   7   3        5.98        3.81      9.18 o 
 -10   7   3       17.42        1.28      7.00 o 
  -9   7   3      553.72      553.79     12.42 o 
  -8   7   3      133.11      127.11      6.08 o 
  -7   7   3     1698.11     1742.55     23.12 o 
  -6   7   3      378.52      399.00      8.06 o 
  -5   7   3      131.01       99.34      6.14 o 
  -4   7   3       37.60       75.30      6.48 o 
  -3   7   3       23.41       31.06      3.10 o 
  -2   7   3     1726.05     1762.21     21.49 o 
  -1   7   3     2969.28     3189.06     32.96 o 
   0   7   3       24.38       19.45      2.38 o 
   1   7   3     1209.93     1375.18     15.97 o 
   2   7   3     1187.37     1252.38     15.15 o 
   3   7   3      120.23      121.56      4.27 o 
   4   7   3       88.42       93.36      4.19 o 
   5   7   3       14.32        6.05      3.92 o 
   6   7   3       65.20       61.69      5.39 o 
   7   7   3      143.70      143.36      7.53 o 
   8   7   3      264.48      252.57     11.05 o 
   9   7   3      170.50      161.03     14.40 o 
  10   7   3        0.75        2.82      8.28 o 
 -12   8   3       10.07       10.71     11.99 o 
 -11   8   3     1085.87     1086.32     26.91 o 
 -10   8   3       10.72        5.32      8.27 o 
  -9   8   3      407.42      432.93     15.81 o 
  -8   8   3      291.93      302.52      7.97 o 
  -7   8   3      225.58      223.38      6.30 o 
  -6   8   3     1980.33     1846.11     25.66 o 
  -5   8   3      224.98      186.63     10.97 o 
  -4   8   3      813.95      721.92     10.03 o 
  -3   8   3     9520.32     9415.41    107.82 o 
  -2   8   3      181.29      172.41      5.48 o 
  -1   8   3     2529.94     2482.54     29.48 o 
   0   8   3     1875.80     2101.01     22.03 o 
   1   8   3     1223.21     1399.34     15.32 o 
   2   8   3      340.03      306.08      7.30 o 
   3   8   3        3.77       -2.01      3.02 o 
   4   8   3     1471.58     1452.89     18.12 o 
   5   8   3       44.71       32.38      4.38 o 
   6   8   3       70.12       57.52      5.31 o 
   7   8   3        6.74        0.65      5.98 o 
   8   8   3        0.62        2.22      6.68 o 
   9   8   3      522.05      589.04     13.93 o 
  10   8   3       15.91       10.49      8.91 o 
 -12   9   3      249.75      249.48     16.29 o 
 -11   9   3      325.75      343.39     16.60 o 
 -10   9   3       53.58       47.70     11.43 o 
  -9   9   3       33.26        7.15     10.03 o 
  -8   9   3       12.73       26.24      5.63 o 
  -7   9   3      649.83      714.35     11.92 o 
  -6   9   3       52.70       34.04      3.75 o 
  -5   9   3      433.68      475.43      8.87 o 
  -4   9   3      118.83      159.16      3.98 o 
  -3   9   3       50.79       36.68      3.91 o 
  -2   9   3      300.99      386.89      8.48 o 
  -1   9   3       49.43       70.75      4.49 o 
   0   9   3      507.67      487.35      9.06 o 
   1   9   3       20.64       21.59      3.37 o 
   2   9   3     1006.05     1098.61     14.50 o 
   3   9   3       29.78       32.15      3.33 o 
   4   9   3      133.56      114.65      5.16 o 
   5   9   3      370.24      338.33      7.38 o 
   6   9   3       44.94       28.80      5.63 o 
   7   9   3      157.39      149.72      7.39 o 
   8   9   3       31.89       42.12      6.84 o 
   9   9   3      154.39      151.15      8.35 o 
 -12  10   3       34.43       12.86     23.78 o 
 -11  10   3      330.82      346.25     16.88 o 
 -10  10   3        2.99       -1.29     11.44 o 
  -9  10   3      483.74      508.43     20.51 o 
  -8  10   3       10.39       11.62      7.08 o 
  -7  10   3     1507.05     1553.77     26.20 o 
  -6  10   3     2202.48     2163.87     29.77 o 
  -5  10   3      239.78      224.10      7.35 o 
  -4  10   3      561.59      503.82     11.65 o 
  -3  10   3      890.21      881.41     17.05 o 
  -2  10   3      896.80      879.61     14.02 o 
  -1  10   3     2522.93     2476.43     32.82 o 
   0  10   3      770.97      700.06     10.91 o 
   1  10   3     1002.21      940.15     15.70 o 
   2  10   3       92.13       75.85      5.33 o 
   3  10   3      522.03      528.85     10.64 o 
   4  10   3      583.57      584.27     12.21 o 
   5  10   3      173.92      172.22      7.37 o 
   6  10   3     1066.77     1071.51     24.28 o 
   7  10   3      344.02      326.41     11.04 o 
   8  10   3        3.86        5.17     12.11 o 
   9  10   3      147.93      163.59     15.14 o 
 -12  11   3      197.91      218.45     20.01 o 
 -11  11   3       43.47       44.27     15.14 o 
 -10  11   3       55.22       74.31     12.09 o 
  -9  11   3      206.70      231.97     12.78 o 
  -8  11   3       35.83       29.52     11.92 o 
  -7  11   3     1924.36     2019.11     29.22 o 
  -6  11   3        2.58        8.03      4.25 o 
  -5  11   3      648.53      664.13     11.39 o 
  -4  11   3      465.85      462.59     11.61 o 
  -3  11   3      455.37      445.75      9.10 o 
  -2  11   3      990.12      963.19     15.39 o 
  -1  11   3      378.15      319.72      6.12 o 
   0  11   3      258.30      317.02      7.42 o 
   1  11   3      153.61      154.06      5.71 o 
   2  11   3      161.43      162.75      5.74 o 
   3  11   3      109.00      107.49      5.87 o 
   4  11   3      729.64      713.60     14.65 o 
   5  11   3      143.48      109.42      9.63 o 
   6  11   3       12.36       -0.12     11.28 o 
   7  11   3        3.55       10.20     18.94 o 
   8  11   3       21.48       33.78     12.77 o 
   9  11   3       36.35       25.05     15.84 o 
 -11  12   3       40.49        3.39     15.52 o 
 -10  12   3        1.97        2.84     14.02 o 
  -9  12   3      596.47      609.82     23.22 o 
  -8  12   3      457.20      427.72     14.73 o 
  -7  12   3      317.95      359.85     12.82 o 
  -6  12   3     2832.50     2791.17     45.81 o 
  -5  12   3       40.56       41.05      7.02 o 
  -4  12   3     2299.05     2397.62     39.43 o 
  -3  12   3      562.05      541.99     10.48 o 
  -2  12   3      764.62      830.44     24.49 o 
  -1  12   3     2039.04     1922.20     24.51 o 
   0  12   3     1529.52     1492.99     19.84 o 
   1  12   3      749.60      695.13     12.62 o 
   2  12   3      247.73      240.23      6.42 o 
   3  12   3        4.72        2.74      3.59 o 
   4  12   3      269.58      269.66     11.16 o 
   5  12   3      993.04      885.72     21.37 o 
   6  12   3        7.01       13.53     10.33 o 
   7  12   3      273.69      263.01     17.68 o 
   8  12   3        2.11       -3.82     15.12 o 
 -11  13   3        0.78        8.46     15.63 o 
 -10  13   3       87.94      112.22     15.10 o 
  -9  13   3       31.11       20.48     16.60 o 
  -8  13   3       80.20       74.86     12.07 o 
  -7  13   3       91.21       89.35      8.88 o 
  -6  13   3        1.26        2.88      6.61 o 
  -5  13   3      180.82      174.47      8.16 o 
  -4  13   3      120.59      125.32      6.39 o 
  -3  13   3     1338.92     1378.91     23.06 o 
  -2  13   3      874.22      898.78     15.16 o 
  -1  13   3      230.98      243.09      7.30 o 
   0  13   3      763.49      718.63     13.31 o 
   1  13   3      330.58      334.38      9.87 o 
   2  13   3       24.84       19.98      4.26 o 
   3  13   3      472.57      462.50     11.56 o 
   4  13   3      593.79      553.05     16.09 o 
   5  13   3       72.11       76.24      9.94 o 
   6  13   3       60.33       39.70     12.96 o 
   7  13   3        0.02       -7.62     13.53 o 
   8  13   3       89.04       80.81     15.85 o 
 -11  14   3       66.90       84.04     16.51 o 
 -10  14   3        0.47        7.72     14.37 o 
  -9  14   3      322.38      298.80     16.80 o 
  -8  14   3       44.11       22.01     11.13 o 
  -7  14   3       10.16       14.35      9.74 o 
  -6  14   3       10.28        9.93      5.92 o 
  -5  14   3       17.70       13.17      8.15 o 
  -4  14   3      177.48      200.32      8.87 o 
  -3  14   3       25.75       17.45      5.71 o 
  -2  14   3      318.87      335.77      9.04 o 
  -1  14   3      511.22      500.57     11.11 o 
   0  14   3        2.32        3.55      5.29 o 
   1  14   3      839.30      836.90     18.35 o 
   2  14   3      339.35      370.97     12.30 o 
   3  14   3       53.79       59.62      7.92 o 
   4  14   3      276.87      292.09     13.72 o 
   5  14   3      225.97      215.27     14.09 o 
   6  14   3        3.94       18.35     12.93 o 
   7  14   3       79.33       83.13     14.96 o 
   8  14   3       19.94       14.35     14.74 o 
 -10  15   3       71.27       76.78     21.75 o 
  -9  15   3      129.01      143.97     14.77 o 
  -8  15   3       30.61       40.30     11.72 o 
  -7  15   3        4.62        1.80      9.46 o 
  -6  15   3       24.06        8.75     13.22 o 
  -5  15   3       22.46       15.48     16.19 o 
  -4  15   3       58.16       51.66     10.85 o 
  -3  15   3      266.88      268.57     11.20 o 
  -2  15   3       24.43       19.40      7.55 o 
  -1  15   3       73.05       80.11      8.24 o 
   0  15   3     1374.76     1443.20     32.10 o 
   1  15   3      378.88      342.33     17.43 o 
   2  15   3       96.36      111.20     11.85 o 
   3  15   3      430.56      437.45     15.96 o 
   4  15   3       53.24       50.18     15.53 o 
   5  15   3      163.23      158.79     13.62 o 
   6  15   3      437.94      452.66     23.09 o 
   7  15   3       85.12       87.86     16.64 o 
 -10  16   3        6.28       -1.99     14.21 o 
  -9  16   3      105.66      103.02     17.92 o 
  -8  16   3        4.85        5.81     13.11 o 
  -7  16   3       16.62       -2.26      9.13 o 
  -6  16   3        8.17       12.15     14.91 o 
  -5  16   3       27.17        4.48     11.29 o 
  -4  16   3       28.65       28.73     11.29 o 
  -3  16   3        4.06      -14.09     10.15 o 
  -2  16   3      457.67      455.13     21.85 o 
  -1  16   3      350.56      319.18     12.28 o 
   0  16   3      141.25      152.31     10.56 o 
   1  16   3      577.26      577.62     20.02 o 
   2  16   3      279.74      277.97     14.82 o 
   3  16   3        1.39       -2.65     11.61 o 
   4  16   3      138.04      114.64     13.36 o 
   5  16   3      139.00      147.72     13.63 o 
   6  16   3        2.67       15.40     13.65 o 
   7  16   3        3.37        8.67     17.55 o 
  -9  17   3      109.25      142.34     16.52 o 
  -8  17   3       62.79       81.64     14.74 o 
  -7  17   3      384.99      390.61     32.50 o 
  -6  17   3      103.25      125.81     14.23 o 
  -5  17   3     1412.62     1375.47     33.32 o 
  -4  17   3       32.05       17.48     13.08 o 
  -3  17   3      411.16      444.32     17.17 o 
  -2  17   3      160.06      185.22     11.88 o 
  -1  17   3        1.80       -1.71      9.46 o 
   0  17   3      887.31      856.96     24.12 o 
   1  17   3      233.77      223.91     13.98 o 
   2  17   3       70.29       83.09     12.71 o 
   3  17   3      673.14      638.14     22.73 o 
   4  17   3      132.48      145.00     13.78 o 
   5  17   3       67.93       82.00     13.30 o 
   6  17   3      782.61      774.50     30.09 o 
  -9  18   3        9.15       43.22     29.59 o 
  -8  18   3       46.29       43.44     25.63 o 
  -7  18   3       74.36       80.37     20.27 o 
  -6  18   3        1.30      -17.81     16.09 o 
  -5  18   3       63.94       72.96     22.11 o 
  -4  18   3        1.70        7.19     12.14 o 
  -3  18   3       68.50       64.46     12.25 o 
  -2  18   3      127.87      153.21     12.80 o 
  -1  18   3      142.25      135.09     11.53 o 
   0  18   3       50.63       50.98     12.05 o 
   1  18   3        2.97      -10.79     11.41 o 
   2  18   3        0.99        3.86     15.15 o 
   3  18   3       15.09       12.70     16.91 o 
   4  18   3       77.14       71.63     20.44 o 
   5  18   3      103.62      103.96     26.45 o 
   6  18   3       13.24       42.63     15.67 o 
  -8  19   3      184.44      190.06     37.55 o 
  -7  19   3      132.80      127.60     31.66 o 
  -6  19   3        8.66      -18.18     17.03 o 
  -5  19   3      185.89      186.30     26.57 o 
  -4  19   3       75.73       53.66     29.70 o 
  -3  19   3      164.38      164.58     16.97 o 
  -2  19   3      593.20      592.27     22.26 o 
  -1  19   3      152.24      133.82     14.28 o 
   0  19   3       16.47        0.52     18.46 o 
   1  19   3        1.72       -1.84     15.26 o 
   2  19   3       72.89       82.64     19.65 o 
   3  19   3      128.87      139.06     27.78 o 
   4  19   3       26.06       -1.25     18.03 o 
   5  19   3      179.57      199.74     22.45 o 
  -7  20   3       20.67        3.85     43.68 o 
  -6  20   3       18.91       27.94     17.65 o 
  -5  20   3       25.17       -0.42     16.74 o 
  -4  20   3        6.70        1.22     19.02 o 
  -3  20   3        4.06       -0.41     43.98 o 
  -2  20   3       78.95       97.53     14.69 o 
  -1  20   3       21.14       35.02     13.83 o 
   0  20   3        9.05        4.82     15.92 o 
   1  20   3        2.39       14.05     24.00 o 
   2  20   3       11.53       -5.69     16.35 o 
   3  20   3        4.48       10.65     17.41 o 
   4  20   3       49.03       71.25     23.05 o 
  -6  21   3       12.83        7.10     20.08 o 
  -5  21   3       14.26        0.24     17.26 o 
  -4  21   3       45.64       19.59     17.56 o 
  -3  21   3       14.14       43.50     17.60 o 
  -2  21   3       59.88       80.13     18.34 o 
  -1  21   3        3.10        2.02     15.56 o 
   0  21   3        5.48       -4.27     17.16 o 
   1  21   3       57.88       65.34     17.83 o 
   2  21   3        9.38       -9.90     17.49 o 
   3  21   3        5.22       10.55     18.27 o 
  -4  22   3       57.33       72.82     19.57 o 
  -3  22   3        6.89        6.55     18.76 o 
  -2  22   3        0.01      -25.29     16.86 o 
  -1  22   3        1.85       -1.92     14.76 o 
   0  22   3        4.15       16.74     17.18 o 
   1  22   3       21.54       37.46     18.44 o 
 -13   0   4      264.46      245.86     11.87 o 
 -12   0   4       55.50       37.70      8.91 o 
 -11   0   4     3858.01     3886.81     61.35 o 
 -10   0   4     3382.93     3201.35     52.45 o 
  -9   0   4      337.64      331.11      9.03 o 
  -8   0   4     3858.01     3841.01     52.30 o 
  -7   0   4      658.93      657.20     11.63 o 
  -6   0   4     3427.97     3179.62     42.95 o 
  -5   0   4    25482.30    27230.62    325.95 o 
  -4   0   4     4097.04     4337.80     52.92 o 
  -3   0   4    12424.13    12462.55    152.53 o 
  -2   0   4     1846.13     1829.82     21.75 o 
  -1   0   4     8468.26     8899.15    109.12 o 
   0   0   4    21505.68    22360.84    296.25 o 
   1   0   4       13.93       23.05      3.31 o 
   2   0   4     3546.17     3436.87     61.76 o 
   3   0   4     4258.32     4562.35     81.58 o 
   4   0   4      724.10      686.69     17.88 o 
   5   0   4     2662.78     2720.30     43.72 o 
   6   0   4      142.75      136.43     12.74 o 
   7   0   4      377.44      375.14     15.80 o 
   8   0   4       68.82       72.25     12.43 o 
   9   0   4        2.38      -12.80     27.04 o 
  10   0   4      113.84      147.04     24.14 o 
 -13   1   4        0.81       -8.45      7.13 o 
 -12   1   4       54.82       65.58      6.39 o 
 -11   1   4      451.44      462.53      9.72 o 
 -10   1   4     2509.46     2449.49     28.39 o 
  -9   1   4      141.99      149.00      4.87 o 
  -8   1   4       61.02       70.33      4.24 o 
  -7   1   4      580.05      614.64      8.32 o 
  -6   1   4       37.00       44.25      4.00 o 
  -5   1   4      668.17      724.59      8.24 o 
  -4   1   4      500.16      681.62     11.83 o 
  -3   1   4      171.98      210.32      3.99 o 
  -2   1   4        2.33        6.12      1.44 o 
  -1   1   4       53.43       62.67      1.87 o 
   0   1   4      224.14      279.50      5.14 o 
   1   1   4      344.10      421.09      6.92 o 
   2   1   4       11.26       15.95      3.37 o 
   3   1   4     1336.86     1507.73     21.29 o 
   4   1   4       42.60       63.48      6.62 o 
   5   1   4      156.77      156.05      5.57 o 
   6   1   4       16.75       10.98      7.60 o 
   7   1   4      804.19      735.91     18.11 o 
   8   1   4      426.90      352.73     13.13 o 
   9   1   4        3.08       -9.46     10.81 o 
  10   1   4        6.56       10.55     16.30 o 
 -13   2   4      195.73      188.30     11.53 o 
 -12   2   4        6.31        4.43      6.08 o 
 -11   2   4      346.52      357.90      8.51 o 
 -10   2   4      481.14      490.89     10.44 o 
  -9   2   4       24.22       18.73      5.16 o 
  -8   2   4     4219.78     4199.02     42.49 o 
  -7   2   4       25.23       21.42      2.69 o 
  -6   2   4     1983.43     1814.79     23.77 o 
  -5   2   4     1043.78      888.02     12.32 o 
  -4   2   4        6.61        9.54      2.45 o 
  -3   2   4     3096.38     2987.67     37.30 o 
  -2   2   4      155.07      173.63      3.13 o 
  -1   2   4     3561.38     3573.07     33.47 o 
   0   2   4     1196.03     1158.72     14.26 o 
   1   2   4      523.54      512.52      8.29 o 
   2   2   4     2986.80     2821.93     33.93 o 
   3   2   4     1162.82     1211.62     17.88 o 
   4   2   4     1546.70     1493.83     19.66 o 
   5   2   4     1709.51     1745.79     22.88 o 
   6   2   4        2.64        6.56      6.19 o 
   7   2   4      157.21      152.14      9.88 o 
   8   2   4        3.00       -0.09     12.66 o 
   9   2   4       30.44       14.84     10.78 o 
  10   2   4       30.90       32.70     12.30 o 
 -13   3   4       24.83       16.32     11.13 o 
 -12   3   4      256.58      251.58      8.81 o 
 -11   3   4       61.28       57.97      6.08 o 
 -10   3   4       77.55       61.94      7.99 o 
  -9   3   4      124.60      146.21      6.62 o 
  -8   3   4      122.20      132.21      6.16 o 
  -7   3   4       19.07        5.21      3.94 o 
  -6   3   4      254.51      194.26      4.87 o 
  -5   3   4      242.02      291.68      5.63 o 
  -4   3   4      179.51       93.22      3.07 o 
  -3   3   4     2592.98     3039.42     31.78 o 
  -2   3   4      207.87      212.77      3.34 o 
  -1   3   4     6491.15     7083.57     65.02 o 
   0   3   4      160.92      200.22      5.51 o 
   1   3   4       20.11        8.64      2.95 o 
   2   3   4     3429.80     3531.95     42.78 o 
   3   3   4      670.80      663.13     10.96 o 
   4   3   4     1208.28     1265.54     17.41 o 
   5   3   4      341.55      354.32     12.99 o 
   6   3   4       86.42      101.87      6.43 o 
   7   3   4      258.58      265.74     11.51 o 
   8   3   4      285.68      279.64     16.26 o 
   9   3   4       47.93       43.09     11.22 o 
 -13   4   4      112.55      129.50     12.47 o 
 -12   4   4      109.98      101.63     10.83 o 
 -11   4   4       57.31       53.38      9.76 o 
 -10   4   4       47.85       34.81      6.53 o 
  -9   4   4        5.09       -8.12      5.41 o 
  -8   4   4     2424.75     2402.18     30.38 o 
  -7   4   4      233.14      233.34      5.69 o 
  -6   4   4    10767.74    11461.87    131.40 o 
  -5   4   4      174.74      144.49      5.18 o 
  -4   4   4     1786.18     1791.20     21.97 o 
  -3   4   4     1377.17     1106.72     14.16 o 
  -2   4   4      313.76      302.53      4.44 o 
  -1   4   4     1901.15     1621.26     17.32 o 
   0   4   4       73.77       53.79      2.74 o 
   1   4   4     1012.57     1232.82     16.01 o 
   2   4   4      267.68      218.59      6.34 o 
   3   4   4      270.52      262.57      6.07 o 
   4   4   4       42.89       40.55      4.66 o 
   5   4   4      207.52      203.33      6.06 o 
   6   4   4       74.15       84.41      6.50 o 
   7   4   4      202.63      202.31     12.62 o 
   8   4   4        0.56        2.74      9.77 o 
   9   4   4       11.86        7.39     10.87 o 
 -13   5   4       23.08       14.25     11.21 o 
 -12   5   4      865.14      847.10     19.07 o 
 -11   5   4      213.43      178.86      9.94 o 
 -10   5   4     2729.79     2749.19     35.45 o 
  -9   5   4      777.46      742.89     13.22 o 
  -8   5   4      413.76      390.05      7.85 o 
  -7   5   4     1252.45     1185.43     15.67 o 
  -6   5   4     3089.00     3042.62     36.61 o 
  -5   5   4     5074.56     5137.65     59.82 o 
  -4   5   4    11508.71    12159.61    149.11 o 
  -3   5   4      388.43      403.51      6.11 o 
  -2   5   4     1715.74     1629.23     16.52 o 
  -1   5   4     2147.19     2133.80     21.25 o 
   0   5   4      470.70      466.25     10.66 o 
   1   5   4      339.35      262.56      5.96 o 
   2   5   4       34.25       47.34      3.85 o 
   3   5   4      465.94      464.26      8.24 o 
   4   5   4      841.22      809.42     12.73 o 
   5   5   4      293.91      288.05      7.05 o 
   6   5   4      711.20      665.58     12.64 o 
   7   5   4       78.33       64.10      7.99 o 
   8   5   4       63.95       71.44     10.11 o 
   9   5   4      240.98      257.46     13.28 o 
 -13   6   4        2.42      -11.05     15.98 o 
 -12   6   4      239.30      237.98     11.69 o 
 -11   6   4       88.36       84.18      9.27 o 
 -10   6   4        9.85        7.17      6.19 o 
  -9   6   4      899.91      851.03     14.44 o 
  -8   6   4        8.86        8.99      4.65 o 
  -7   6   4      291.03      251.17      6.27 o 
  -6   6   4     1791.78     1814.88     21.60 o 
  -5   6   4      349.14      319.28      6.66 o 
  -4   6   4     9544.68     9594.75    140.25 o 
  -3   6   4     9842.49    10205.50    125.52 o 
  -2   6   4     3023.22     3154.60     34.49 o 
  -1   6   4     1581.53     1536.76     15.77 o 
   0   6   4     2324.37     2369.26     28.31 o 
   1   6   4       20.89       41.75      3.36 o 
   2   6   4     4761.12     4899.00     53.07 o 
   3   6   4      237.63      257.49      6.11 o 
   4   6   4      549.29      576.52      9.96 o 
   5   6   4      387.01      391.90      8.27 o 
   6   6   4        0.81        1.99      5.80 o 
   7   6   4      112.78      115.62      7.61 o 
   8   6   4      231.37      219.14     10.95 o 
   9   6   4       16.11       22.71     10.87 o 
 -13   7   4       32.66       42.13     10.86 o 
 -12   7   4      331.17      315.43     12.66 o 
 -11   7   4       87.02       78.93     10.99 o 
 -10   7   4      940.21      961.54     17.03 o 
  -9   7   4     1224.73     1162.73     17.72 o 
  -8   7   4        1.20        8.46      4.58 o 
  -7   7   4     5403.72     5541.98     61.20 o 
  -6   7   4      688.42      674.72     10.08 o 
  -5   7   4     1979.79     2000.31     24.76 o 
  -4   7   4     4283.81     4433.79     51.66 o 
  -3   7   4     3126.44     3172.52     58.67 o 
  -2   7   4     6721.31     6919.59     80.08 o 
  -1   7   4      356.89      256.44      9.06 o 
   0   7   4     5154.75     5460.05     65.69 o 
   1   7   4     4309.87     4060.45     51.20 o 
   2   7   4      912.77      887.21     11.78 o 
   3   7   4     1816.79     1715.42     26.77 o 
   4   7   4      924.13      927.08     13.17 o 
   5   7   4      402.37      398.90      9.35 o 
   6   7   4     1561.47     1542.36     21.51 o 
   7   7   4        6.48       -7.55      6.59 o 
   8   7   4       29.59       50.03      9.48 o 
   9   7   4      107.33      113.26     11.14 o 
 -13   8   4       38.42       38.56     13.76 o 
 -12   8   4        1.24      -10.89     11.50 o 
 -11   8   4        3.70        4.87      7.39 o 
 -10   8   4      511.76      463.35     11.22 o 
  -9   8   4       26.57       34.07      6.18 o 
  -8   8   4      432.38      369.63      9.68 o 
  -7   8   4       28.69       38.11      4.73 o 
  -6   8   4       58.07       55.36      4.02 o 
  -5   8   4       58.07       56.71      3.47 o 
  -4   8   4      111.09      112.61      5.39 o 
  -3   8   4      323.73      367.07      7.80 o 
  -2   8   4      370.91      388.82      7.17 o 
  -1   8   4       18.33       18.20      3.44 o 
   0   8   4      422.06      449.16     11.32 o 
   1   8   4      245.73      214.01      5.77 o 
   2   8   4       75.78       73.68      4.04 o 
   3   8   4        2.11       -0.88      3.71 o 
   4   8   4        2.57       -1.63      4.12 o 
   5   8   4       24.34       18.87      5.11 o 
   6   8   4      241.17      231.54      7.59 o 
   7   8   4       49.11       55.97      7.86 o 
   8   8   4       10.34        1.21      7.82 o 
   9   8   4        5.45       -7.32      8.30 o 
 -12   9   4      278.90      316.56     15.51 o 
 -11   9   4       41.28       41.79      8.53 o 
 -10   9   4      971.48      925.75     16.19 o 
  -9   9   4     1528.07     1479.61     22.74 o 
  -8   9   4      261.06      221.26     11.40 o 
  -7   9   4     4976.84     5011.55     59.23 o 
  -6   9   4     1065.75     1065.33     16.18 o 
  -5   9   4     3815.53     3977.83     51.25 o 
  -4   9   4      731.08      600.05     11.08 o 
  -3   9   4       12.38       15.96      2.83 o 
  -2   9   4     2996.96     2805.49     35.82 o 
  -1   9   4     1116.61      992.76     12.42 o 
   0   9   4      591.21      503.89     10.64 o 
   1   9   4     3075.02     3020.28     35.79 o 
   2   9   4      311.75      326.07      7.07 o 
   3   9   4     1153.33     1163.44     20.04 o 
   4   9   4      976.54      970.89     12.90 o 
   5   9   4       92.19       95.12      5.65 o 
   6   9   4      584.92      553.52     11.93 o 
   7   9   4        3.60       -1.05      6.89 o 
   8   9   4       12.38       12.15      8.07 o 
   9   9   4        7.17       25.09     13.82 o 
 -12  10   4       91.82      128.16     32.28 o 
 -11  10   4      104.43      118.19     32.28 o 
 -10  10   4       43.82       44.28     11.18 o 
  -9  10   4       70.80       60.84      7.71 o 
  -8  10   4      203.87      195.10      7.21 o 
  -7  10   4      225.13      245.89      6.75 o 
  -6  10   4       80.91       96.61      4.95 o 
  -5  10   4        6.48       -1.57      3.87 o 
  -4  10   4       59.90       84.57      3.98 o 
  -3  10   4      762.25      749.80     11.66 o 
  -2  10   4      723.66      754.07     12.14 o 
  -1  10   4      105.49      119.16      3.23 o 
   0  10   4       97.14      111.73      3.84 o 
   1  10   4      429.50      422.07      9.07 o 
   2  10   4       53.77       41.30      3.96 o 
   3  10   4       17.80        8.62      3.80 o 
   4  10   4       44.57       48.79      4.91 o 
   5  10   4       10.48        3.92      5.46 o 
   6  10   4       69.50       67.30      6.86 o 
   7  10   4        4.46       -3.76      6.72 o 
   8  10   4       28.84       32.41      7.16 o 
 -12  11   4      380.25      421.79     22.04 o 
 -11  11   4      193.33      162.86     17.05 o 
 -10  11   4      134.88      121.75     14.48 o 
  -9  11   4      248.09      278.44     18.79 o 
  -8  11   4       19.60        4.58      6.08 o 
  -7  11   4      229.22      241.88      8.05 o 
  -6  11   4      185.37      163.50      7.08 o 
  -5  11   4      706.89      733.74     13.07 o 
  -4  11   4      795.79      684.24     11.31 o 
  -3  11   4     1355.78     1289.92     23.52 o 
  -2  11   4      947.97      924.80     16.52 o 
  -1  11   4       83.05       84.64      4.47 o 
   0  11   4      276.58      306.80      9.95 o 
   1  11   4     2560.38     2519.78     37.12 o 
   2  11   4       26.32       31.71      3.96 o 
   3  11   4      350.88      383.51      7.94 o 
   4  11   4       43.02       46.22      4.71 o 
   5  11   4       34.65       43.77      6.37 o 
   6  11   4       14.78       14.97      6.41 o 
   7  11   4        5.45       15.07      7.62 o 
   8  11   4      162.08      150.39     18.52 o 
 -12  12   4        0.11      -12.45     16.36 o 
 -11  12   4        4.76      -14.21     16.31 o 
 -10  12   4        9.40       19.52     13.06 o 
  -9  12   4       63.08       78.07     12.63 o 
  -8  12   4       19.06       25.23     10.54 o 
  -7  12   4      223.67      217.17     11.06 o 
  -6  12   4      319.43      344.07      9.19 o 
  -5  12   4       13.77       -0.50      9.78 o 
  -4  12   4       88.10       80.05      6.28 o 
  -3  12   4     1370.43     1373.23     25.08 o 
  -2  12   4      727.24      715.34     15.61 o 
  -1  12   4     1376.68     1400.17     22.70 o 
   0  12   4      451.47      410.96     10.38 o 
   1  12   4       69.45       73.16      6.21 o 
   2  12   4      366.61      366.21      8.24 o 
   3  12   4      808.33      736.78     17.84 o 
   4  12   4      614.36      598.98     17.20 o 
   5  12   4        2.64       -0.41      9.80 o 
   6  12   4        6.68       -9.23     12.88 o 
   7  12   4       38.78       58.12     15.20 o 
   8  12   4      165.24      206.37     18.52 o 
 -11  13   4       42.24       47.41     15.95 o 
 -10  13   4       23.98       20.28     13.66 o 
  -9  13   4     1501.33     1376.72     35.91 o 
  -8  13   4        0.21        1.48     10.52 o 
  -7  13   4      611.79      576.42     14.90 o 
  -6  13   4       92.14       91.07      9.92 o 
  -5  13   4       32.91       32.10      6.51 o 
  -4  13   4     1301.40     1270.21     21.07 o 
  -3  13   4       52.75       44.69      6.84 o 
  -2  13   4      244.28      256.19      8.93 o 
  -1  13   4       98.88      104.02      7.30 o 
   0  13   4      273.08      283.26     12.30 o 
   1  13   4       32.20       31.14      6.08 o 
   2  13   4      358.58      400.71     10.62 o 
   3  13   4      300.47      288.34     13.46 o 
   4  13   4       14.01       -4.25     11.36 o 
   5  13   4      715.92      703.45     23.83 o 
   6  13   4      104.89      135.43     15.10 o 
   7  13   4       18.94        9.89     16.53 o 
 -11  14   4       53.12       51.04     15.81 o 
 -10  14   4       71.52       74.07     18.45 o 
  -9  14   4      136.05      169.18     16.79 o 
  -8  14   4      725.54      702.61     22.30 o 
  -7  14   4      422.34      367.84     20.85 o 
  -6  14   4      213.24      210.38     17.56 o 
  -5  14   4      817.89      743.70     22.83 o 
  -4  14   4      342.26      386.42     15.33 o 
  -3  14   4      881.33      855.71     19.02 o 
  -2  14   4     1254.86     1215.35     23.23 o 
  -1  14   4       87.03       88.79      7.46 o 
   0  14   4     1068.81     1076.23     29.55 o 
   1  14   4       59.48       65.97     10.57 o 
   2  14   4      204.18      199.04     13.46 o 
   3  14   4       66.38       67.26     10.08 o 
   4  14   4       33.92       42.50     10.89 o 
   5  14   4     1003.92      953.21     27.57 o 
   6  14   4      215.77      197.92     16.10 o 
   7  14   4       54.39       55.05     24.55 o 
 -10  15   4        0.31       -6.10     13.78 o 
  -9  15   4      313.26      300.53     16.15 o 
  -8  15   4       30.35       38.34     10.12 o 
  -7  15   4      601.93      581.71     28.38 o 
  -6  15   4        1.22        8.82     21.92 o 
  -5  15   4      455.83      431.03     22.59 o 
  -4  15   4      251.62      244.25     17.72 o 
  -3  15   4       15.24       11.15     10.61 o 
  -2  15   4      145.55      145.43     10.34 o 
  -1  15   4      107.67      107.04     10.46 o 
   0  15   4       57.84       87.18     11.48 o 
   1  15   4       28.39       39.16     11.48 o 
   2  15   4        1.45       -7.51     11.95 o 
   3  15   4      146.08      143.36     13.07 o 
   4  15   4       24.61       22.86     10.96 o 
   5  15   4      203.28      198.00     14.41 o 
   6  15   4       53.60       67.25     14.53 o 
   7  15   4       12.03       21.51     19.09 o 
 -10  16   4       12.86       27.50     14.41 o 
  -9  16   4        8.49        0.80     12.06 o 
  -8  16   4       22.75       20.37     17.72 o 
  -7  16   4        2.55       -6.23     16.27 o 
  -6  16   4        3.47       11.15     12.19 o 
  -5  16   4      664.16      637.58     22.50 o 
  -4  16   4       11.43       20.39     11.21 o 
  -3  16   4        6.75        8.94     11.05 o 
  -2  16   4       12.75        3.87      9.41 o 
  -1  16   4       32.87       16.45      9.42 o 
   0  16   4      488.62      467.54     18.76 o 
   1  16   4       51.65       56.87     13.67 o 
   2  16   4       25.50       12.07     12.63 o 
   3  16   4       31.44       22.53     13.53 o 
   4  16   4       43.11       51.30      9.98 o 
   5  16   4        3.93        4.06     12.59 o 
   6  16   4       66.34       45.72     21.30 o 
  -9  17   4        1.03      -18.32     19.45 o 
  -8  17   4       14.38       28.03     34.50 o 
  -7  17   4       28.60       23.84     15.19 o 
  -6  17   4       55.99       30.58     13.35 o 
  -5  17   4       18.69       -3.93     12.55 o 
  -4  17   4       42.60       11.88     17.04 o 
  -3  17   4      265.79      275.47     15.23 o 
  -2  17   4       15.06        6.72     10.39 o 
  -1  17   4        6.96       24.52     10.28 o 
   0  17   4      170.44      145.33     18.34 o 
   1  17   4      204.29      174.94     14.53 o 
   2  17   4       38.33       45.44     13.67 o 
   3  17   4      243.52      247.37     16.61 o 
   4  17   4        7.49       -9.72     14.61 o 
   5  17   4        1.51        0.49     14.41 o 
  -9  18   4        0.75       18.59     28.29 o 
  -8  18   4       38.54       39.81     26.89 o 
  -7  18   4       78.20      103.29     16.05 o 
  -6  18   4       24.34       34.41     17.15 o 
  -5  18   4       14.09       16.96     13.40 o 
  -4  18   4       18.97        4.29     12.87 o 
  -3  18   4      100.32      139.84     14.29 o 
  -2  18   4        0.97        8.98     10.53 o 
  -1  18   4      699.72      709.80     20.89 o 
   0  18   4      139.18      141.15     14.13 o 
   1  18   4       70.11      111.44     13.94 o 
   2  18   4       28.75       40.98     13.77 o 
   3  18   4       27.11       34.48     18.89 o 
   4  18   4        5.29       -2.85     18.82 o 
   5  18   4        4.49       -0.97     20.61 o 
  -8  19   4        6.23       13.99     20.25 o 
  -7  19   4        0.61       -5.56     19.01 o 
  -6  19   4        0.02        2.57     18.91 o 
  -5  19   4       88.56       82.07     18.24 o 
  -4  19   4       13.87        9.39     16.44 o 
  -3  19   4        8.84       -0.29     19.05 o 
  -2  19   4       20.55       27.48     13.83 o 
  -1  19   4      105.13      107.08     17.97 o 
   0  19   4        2.29       19.47     32.50 o 
   1  19   4       34.40       43.68     17.83 o 
   2  19   4       18.63       -3.90     18.48 o 
   3  19   4        0.88        4.64     36.63 o 
   4  19   4       37.52       50.74     30.28 o 
  -7  20   4        3.95        5.20     19.47 o 
  -6  20   4       81.18      115.33     24.28 o 
  -5  20   4        1.15      -18.09     17.85 o 
  -4  20   4      120.51      114.33     18.47 o 
  -3  20   4      214.72      234.67     20.62 o 
  -2  20   4       11.49        7.32     14.10 o 
  -1  20   4      386.47      450.19     33.55 o 
   0  20   4      191.47      174.67     19.35 o 
   1  20   4        0.27      -11.61     17.75 o 
   2  20   4      252.17      270.17     23.26 o 
   3  20   4       93.96       65.61     20.29 o 
  -6  21   4       48.01       65.62     19.83 o 
  -5  21   4       40.54       33.10     19.62 o 
  -4  21   4        0.39        7.84     18.52 o 
  -3  21   4        6.73       11.69     36.02 o 
  -2  21   4       32.73       60.98     16.01 o 
  -1  21   4       62.13       85.11     18.77 o 
   0  21   4        7.89        2.94     17.85 o 
   1  21   4       14.02       19.19     20.91 o 
   2  21   4        0.36       18.63     19.87 o 
  -4  22   4        4.46      -32.28     21.52 o 
  -3  22   4       74.57       76.39     19.65 o 
  -2  22   4       20.19       28.16     16.91 o 
  -1  22   4       53.43       24.89     24.42 o 
   0  22   4        6.12      -21.15     20.89 o 
 -14   1   5      240.18      245.27      9.58 o 
 -13   1   5        3.03       -3.62      5.89 o 
 -12   1   5      184.58      185.89      6.78 o 
 -11   1   5     1072.64     1037.23     14.77 o 
 -10   1   5      177.13      185.22      6.60 o 
  -9   1   5     3051.53     2873.59     30.10 o 
  -8   1   5      665.75      638.21      8.90 o 
  -7   1   5     5139.52     5198.73     51.78 o 
  -6   1   5     4611.19     4600.04     51.94 o 
  -5   1   5      189.21      212.62      5.55 o 
  -4   1   5    25459.61    26161.22    278.91 o 
  -3   1   5     6039.00     5992.47     80.69 o 
  -2   1   5     2838.23     2823.36     42.86 o 
  -1   1   5     3131.50     2968.99     31.01 o 
   0   1   5       11.29       14.46      3.22 o 
   1   1   5     3943.71     3748.78     44.34 o 
   2   1   5      156.81      127.03      7.30 o 
   3   1   5        9.56        8.17      5.60 o 
   4   1   5      293.30      285.14      9.36 o 
   5   1   5       25.52       17.77      6.22 o 
   6   1   5      787.37      807.90     15.84 o 
   7   1   5        3.66        6.01      9.18 o 
   8   1   5       47.54       34.53     14.09 o 
   9   1   5       13.17       18.93     17.01 o 
 -14   2   5        2.98       -0.50     11.69 o 
 -13   2   5       19.08       10.44     10.74 o 
 -12   2   5       87.51       78.40      9.88 o 
 -11   2   5      627.23      623.31     10.68 o 
 -10   2   5     1601.42     1507.72     20.42 o 
  -9   2   5       32.42       26.66      5.16 o 
  -8   2   5     1074.35     1084.90     15.51 o 
  -7   2   5     1441.38     1575.17     22.19 o 
  -6   2   5      894.90     1076.94     14.94 o 
  -5   2   5     1737.12     1843.16     22.95 o 
  -4   2   5     2991.57     3577.42     39.68 o 
  -3   2   5     3114.54     3205.04     33.38 o 
  -2   2   5       14.95       25.51      2.69 o 
  -1   2   5       27.02       24.27      2.57 o 
   0   2   5     5755.08     6096.52     70.48 o 
   1   2   5     1138.88     1164.12     15.75 o 
   2   2   5     1629.13     1753.93     30.47 o 
   3   2   5        3.02        2.01      4.75 o 
   4   2   5      700.49      703.29     12.10 o 
   5   2   5       61.44       67.65      6.54 o 
   6   2   5      608.79      607.48     15.93 o 
   7   2   5       71.56       69.78     10.17 o 
   8   2   5        2.07       -2.86     12.59 o 
   9   2   5        1.72       11.77     11.75 o 
 -13   3   5      177.68      183.44     13.69 o 
 -12   3   5       71.58       74.40     10.18 o 
 -11   3   5      584.12      617.65     14.16 o 
 -10   3   5      460.59      422.38     11.28 o 
  -9   3   5     1892.31     1862.19     24.36 o 
  -8   3   5      202.08      195.61      6.90 o 
  -7   3   5       32.17       56.64      5.56 o 
  -6   3   5     2120.04     2084.47     26.04 o 
  -5   3   5      152.45      153.12      4.74 o 
  -4   3   5    12833.94    13330.35    152.15 o 
  -3   3   5      451.54      460.73      7.82 o 
  -2   3   5     2625.24     2757.24     30.53 o 
  -1   3   5     6780.13     6967.38     70.38 o 
   0   3   5       36.03       40.72      3.43 o 
   1   3   5     4740.70     4694.75     55.06 o 
   2   3   5      187.83      154.98      5.36 o 
   3   3   5      535.46      513.15     10.74 o 
   4   3   5      124.60      127.91      6.07 o 
   5   3   5      342.84      342.24     12.18 o 
   6   3   5      272.03      248.87     10.92 o 
   7   3   5      875.56      820.11     19.75 o 
   8   3   5       38.16       49.08     10.79 o 
   9   3   5       80.81      105.09     12.49 o 
 -13   4   5       68.67       74.80     12.19 o 
 -12   4   5      323.51      318.54     13.24 o 
 -11   4   5       52.89       60.64      9.27 o 
 -10   4   5     1231.81     1244.86     20.60 o 
  -9   4   5      753.61      757.69     14.67 o 
  -8   4   5     1357.08     1455.41     20.10 o 
  -7   4   5     2256.85     2332.79     29.19 o 
  -6   4   5       38.91       50.11      4.72 o 
  -5   4   5      172.49      115.69      4.30 o 
  -4   4   5     3948.73     4182.27     49.01 o 
  -3   4   5      813.29      684.98     12.71 o 
  -2   4   5     2866.36     2709.82     30.08 o 
  -1   4   5      288.85      294.31      5.20 o 
   0   4   5      939.45      858.26     11.16 o 
   1   4   5     1002.66      997.85     13.97 o 
   2   4   5       10.35       16.39      4.12 o 
   3   4   5     2181.30     1986.43     27.48 o 
   4   4   5     1403.35     1404.23     20.12 o 
   5   4   5      190.74      169.32      9.48 o 
   6   4   5      115.29      103.80      8.25 o 
   7   4   5      174.47      136.08     10.48 o 
   8   4   5       20.46      -10.13     10.50 o 
   9   4   5        0.22        3.08     12.14 o 
 -13   5   5       58.15       67.75     11.77 o 
 -12   5   5      668.04      685.95     18.53 o 
 -11   5   5      889.25      831.94     19.18 o 
 -10   5   5       98.26       90.14      8.74 o 
  -9   5   5     1112.77     1077.84     17.99 o 
  -8   5   5      580.37      602.56     11.68 o 
  -7   5   5      871.64      801.72     12.77 o 
  -6   5   5     7540.76     7765.44     89.65 o 
  -5   5   5       30.43       39.97      4.62 o 
  -4   5   5      282.53      271.06      8.10 o 
  -3   5   5     5960.53     6383.34     73.11 o 
  -2   5   5     2270.00     2319.89     25.85 o 
  -1   5   5     4955.88     4909.37     52.92 o 
   0   5   5     2435.35     2671.00     32.15 o 
   1   5   5      190.15      199.14      5.38 o 
   2   5   5      887.87      953.44     16.36 o 
   3   5   5       51.10       48.29      4.54 o 
   4   5   5      219.49      254.31      7.21 o 
   5   5   5        0.70       -0.21      5.70 o 
   6   5   5       11.18        6.59      9.26 o 
   7   5   5       24.97       32.94      8.18 o 
   8   5   5       38.17       20.67     10.82 o 
 -13   6   5       27.11       42.78     11.52 o 
 -12   6   5      435.78      448.89     16.43 o 
 -11   6   5       15.63        5.09      9.23 o 
 -10   6   5      224.07      264.18     10.73 o 
  -9   6   5       65.35       82.62      7.34 o 
  -8   6   5      636.51      673.33     12.06 o 
  -7   6   5     1563.14     1513.86     20.26 o 
  -6   6   5      535.60      504.52      9.24 o 
  -5   6   5     5791.07     5803.67     72.54 o 
  -4   6   5       72.23       71.87      3.69 o 
  -3   6   5     2503.53     2433.72     27.22 o 
  -2   6   5     2019.55     1896.00     20.33 o 
  -1   6   5      740.33      651.90      9.06 o 
   0   6   5     1470.74     1314.34     17.93 o 
   1   6   5      276.43      272.81      7.42 o 
   2   6   5      180.46      148.20      5.44 o 
   3   6   5      543.03      489.00     11.30 o 
   4   6   5      828.58      866.01     13.95 o 
   5   6   5      613.39      566.97     11.88 o 
   6   6   5        7.90       -8.02      7.96 o 
   7   6   5      281.00      292.28     10.88 o 
   8   6   5      210.79      203.39     13.26 o 
 -13   7   5        2.13       16.41     11.64 o 
 -12   7   5      225.14      217.42     12.40 o 
 -11   7   5       20.50       14.72      9.30 o 
 -10   7   5       36.79       35.89      7.08 o 
  -9   7   5      147.95      140.99      7.44 o 
  -8   7   5      229.40      211.40      7.44 o 
  -7   7   5      223.14      223.87      6.46 o 
  -6   7   5     1005.36      983.52     14.07 o 
  -5   7   5      315.43      346.58      7.08 o 
  -4   7   5      462.07      502.41      8.00 o 
  -3   7   5     1479.10     1641.32     22.16 o 
  -2   7   5     5090.27     5239.42     60.22 o 
  -1   7   5      453.02      474.91      7.38 o 
   0   7   5     1714.06     1723.71     21.62 o 
   1   7   5      107.58       98.56      5.12 o 
   2   7   5        1.92       -3.53      3.84 o 
   3   7   5     1725.98     1663.66     20.49 o 
   4   7   5     1347.28     1389.86     19.36 o 
   5   7   5       34.48       30.30      6.15 o 
   6   7   5       45.82       22.49      6.79 o 
   7   7   5       89.63      103.08     11.89 o 
   8   7   5       84.32      110.04     11.96 o 
 -13   8   5       20.24       43.96     22.55 o 
 -12   8   5      644.03      600.25     17.42 o 
 -11   8   5        3.00        7.06      8.72 o 
 -10   8   5      881.36      969.67     17.96 o 
  -9   8   5       21.18       16.37      6.37 o 
  -8   8   5       96.42       77.20      5.76 o 
  -7   8   5     1028.64     1036.47     15.25 o 
  -6   8   5        6.79        3.02      2.70 o 
  -5   8   5     2823.50     2770.94     33.39 o 
  -4   8   5      594.47      628.10     12.01 o 
  -3   8   5     2820.38     2892.52     37.11 o 
  -2   8   5     2139.72     2041.05     25.00 o 
  -1   8   5      656.76      660.69     13.21 o 
   0   8   5     1953.26     1930.59     22.39 o 
   1   8   5       29.95       38.31      4.52 o 
   2   8   5     2216.49     2258.02     26.10 o 
   3   8   5      503.53      492.29      9.38 o 
   4   8   5      776.90      821.20     13.69 o 
   5   8   5      399.97      406.48     12.24 o 
   6   8   5      576.70      542.19     12.41 o 
   7   8   5      273.18      281.33     16.52 o 
   8   8   5      496.01      465.15     14.54 o 
 -13   9   5        8.79       13.24     17.50 o 
 -12   9   5       36.69       41.03     15.87 o 
 -11   9   5      193.91      197.45      8.94 o 
 -10   9   5      154.53      163.77      8.08 o 
  -9   9   5      230.99      216.19      7.78 o 
  -8   9   5       28.03       26.81      4.99 o 
  -7   9   5       15.30       11.73      4.37 o 
  -6   9   5      195.59      194.77      6.59 o 
  -5   9   5      318.05      333.42     10.29 o 
  -4   9   5      241.17      258.20      6.97 o 
  -3   9   5      552.32      524.25      9.64 o 
  -2   9   5      199.15      202.22      5.41 o 
  -1   9   5       35.68       40.88      4.18 o 
   0   9   5      211.34      244.32      5.94 o 
   1   9   5      109.89      106.02      4.92 o 
   2   9   5      788.22      813.75     11.03 o 
   3   9   5      335.83      360.91      7.69 o 
   4   9   5      310.59      267.09      7.23 o 
   5   9   5       32.74       35.43      5.98 o 
   6   9   5        1.67        9.34      6.89 o 
   7   9   5        2.48        4.99      7.55 o 
   8   9   5        8.81       18.99      8.83 o 
 -12  10   5      199.58      200.35     13.65 o 
 -11  10   5        1.37        9.80      9.92 o 
 -10  10   5      882.43      861.71     20.97 o 
  -9  10   5      929.41      807.93     14.25 o 
  -8  10   5      578.05      587.67     11.71 o 
  -7  10   5      954.60      930.10     14.01 o 
  -6  10   5       74.64       81.36      5.34 o 
  -5  10   5     3185.41     3223.45     45.46 o 
  -4  10   5     3825.60     3572.80     76.22 o 
  -3  10   5      277.09      318.89      7.58 o 
  -2  10   5     4218.92     4095.80     52.36 o 
  -1  10   5      246.96      261.38      7.71 o 
   0  10   5     1208.01     1151.76     21.95 o 
   1  10   5      130.15      109.50      4.08 o 
   2  10   5      212.55      218.78      6.14 o 
   3  10   5      958.84      969.90     14.58 o 
   4  10   5      167.57      162.66      6.67 o 
   5  10   5       82.44      111.22      7.38 o 
   6  10   5       91.95       94.58      7.78 o 
   7  10   5       24.44       35.32      8.63 o 
   8  10   5      177.28      194.13     10.55 o 
 -12  11   5       29.58       42.31     16.11 o 
 -11  11   5       14.16       17.75     15.00 o 
 -10  11   5       16.54       29.35      9.13 o 
  -9  11   5       87.27       86.11      8.70 o 
  -8  11   5      170.97      169.71      6.69 o 
  -7  11   5       83.93       72.14      4.63 o 
  -6  11   5      701.22      661.44     13.18 o 
  -5  11   5       28.81       25.52      4.45 o 
  -4  11   5      125.85      153.98      5.92 o 
  -3  11   5     1188.01     1187.11     19.74 o 
  -2  11   5      137.65      163.26      6.61 o 
  -1  11   5      222.90      211.39      6.25 o 
   0  11   5      212.24      206.73      6.01 o 
   1  11   5       41.73       38.46      3.78 o 
   2  11   5      249.56      251.59     10.14 o 
   3  11   5      566.70      548.23     14.84 o 
   4  11   5      355.12      332.81     11.45 o 
   5  11   5      116.07      123.24     13.81 o 
   6  11   5        3.20       11.48      8.34 o 
   7  11   5       16.85       30.18      8.44 o 
 -12  12   5      106.73      129.39     17.94 o 
 -11  12   5        0.72       -2.69     14.55 o 
 -10  12   5      306.13      351.13     19.81 o 
  -9  12   5      268.50      230.51     12.08 o 
  -8  12   5      822.66      847.43     23.93 o 
  -7  12   5      388.44      330.31     21.49 o 
  -6  12   5      189.24      167.26     16.96 o 
  -5  12   5     1137.91     1096.69     18.74 o 
  -4  12   5      145.86      158.01      8.30 o 
  -3  12   5     2954.67     2935.46     38.17 o 
  -2  12   5       58.75       57.06      3.68 o 
  -1  12   5       97.59      120.43      6.67 o 
   0  12   5     1530.48     1562.29     19.80 o 
   1  12   5       70.67       87.33      6.93 o 
   2  12   5      970.63      972.93     13.12 o 
   3  12   5      188.97      232.22      8.25 o 
   4  12   5        0.76       -3.00      5.45 o 
   5  12   5      707.78      690.76     17.15 o 
   6  12   5       29.14       30.33     14.57 o 
   7  12   5       30.69       67.49     26.64 o 
 -11  13   5       45.54       26.13     14.86 o 
 -10  13   5       18.06       30.41     15.08 o 
  -9  13   5       67.10       84.80     12.35 o 
  -8  13   5       32.31       24.36      9.80 o 
  -7  13   5       54.30       81.64     16.62 o 
  -6  13   5      543.58      536.63     42.20 o 
  -5  13   5       63.64       44.92      9.00 o 
  -4  13   5       18.90        8.85      7.71 o 
  -3  13   5      343.69      339.04     10.53 o 
  -2  13   5      152.91      143.69      8.01 o 
  -1  13   5       74.45       71.19      5.65 o 
   0  13   5      425.25      420.82     13.61 o 
   1  13   5      194.30      219.35     19.41 o 
   2  13   5       82.07       73.66      5.78 o 
   3  13   5      569.04      528.80     20.73 o 
   4  13   5      102.29      118.77     19.28 o 
   5  13   5      160.83      166.78     15.32 o 
   6  13   5        3.53      -13.48     16.55 o 
   7  13   5       19.18       -4.04     16.43 o 
 -11  14   5       63.91       57.46     19.60 o 
 -10  14   5       30.91       21.98     13.36 o 
  -9  14   5        0.97        3.79     11.28 o 
  -8  14   5      124.50      109.30     18.29 o 
  -7  14   5      572.85      517.72     25.46 o 
  -6  14   5        1.78        9.29     11.85 o 
  -5  14   5      920.43      896.59     25.55 o 
  -4  14   5       22.59       12.77     10.69 o 
  -3  14   5     1620.41     1607.36     30.87 o 
  -2  14   5       22.38       -0.79      9.25 o 
  -1  14   5        8.07       -1.50     10.03 o 
   0  14   5      663.99      672.07     22.07 o 
   1  14   5       11.78       15.77     11.09 o 
   2  14   5      380.72      431.40     18.09 o 
   3  14   5      121.56      100.18      9.54 o 
   4  14   5       68.99       74.35     12.38 o 
   5  14   5        2.64      -14.07     13.01 o 
   6  14   5       29.40       38.58     14.57 o 
 -10  15   5        7.01        7.15     13.44 o 
  -9  15   5      251.69      273.05     13.98 o 
  -8  15   5      173.71      178.91     19.57 o 
  -7  15   5      868.44      857.81     35.81 o 
  -6  15   5      171.21      183.31     14.93 o 
  -5  15   5        1.05        8.32     19.98 o 
  -4  15   5      891.50      902.33     25.26 o 
  -3  15   5     1570.20     1455.06     29.24 o 
  -2  15   5       59.97       83.33     10.09 o 
  -1  15   5      679.72      657.66     22.27 o 
   0  15   5       29.44       27.83     11.67 o 
   1  15   5      329.11      316.71     26.19 o 
   2  15   5      221.86      191.20     15.20 o 
   3  15   5       30.77       37.46     13.89 o 
   4  15   5       26.69       17.21     11.20 o 
   5  15   5        2.04      -12.67     18.39 o 
   6  15   5       15.96       28.66     14.97 o 
 -10  16   5        6.50       25.58     20.73 o 
  -9  16   5       10.38        0.05     18.69 o 
  -8  16   5        1.65       -0.33     17.17 o 
  -7  16   5        7.48        0.33     13.85 o 
  -6  16   5      130.64      165.11     15.91 o 
  -5  16   5        6.64       -1.94     12.60 o 
  -4  16   5       77.69       88.87     13.13 o 
  -3  16   5       44.86       49.05     11.10 o 
  -2  16   5        2.93       -2.43     10.50 o 
  -1  16   5      817.25      771.74     23.96 o 
   0  16   5       27.30       34.19     13.55 o 
   1  16   5      510.42      497.33     19.54 o 
   2  16   5       11.28        1.15     13.81 o 
   3  16   5       11.57        4.84     18.36 o 
   4  16   5       26.57       18.27     10.12 o 
   5  16   5       22.23       32.13     12.89 o 
  -9  17   5      105.55      107.29     21.82 o 
  -8  17   5      213.94      168.38     24.74 o 
  -7  17   5      402.92      413.66     20.12 o 
  -6  17   5      163.91      153.98     15.86 o 
  -5  17   5      172.86      189.55     15.14 o 
  -4  17   5      615.22      599.50     22.49 o 
  -3  17   5       83.60      103.35     13.91 o 
  -2  17   5        3.25        0.95     12.63 o 
  -1  17   5      164.04      192.26     14.75 o 
   0  17   5      144.18      119.40     14.53 o 
   1  17   5      224.99      192.56     15.66 o 
   2  17   5      251.46      249.08     27.46 o 
   3  17   5        4.29        0.36     14.67 o 
   4  17   5       61.69       39.65     15.54 o 
  -9  18   5        8.81       56.53     21.74 o 
  -8  18   5        0.01        0.61     16.12 o 
  -7  18   5       15.69       -7.51     17.18 o 
  -6  18   5        0.48       19.05     13.97 o 
  -5  18   5       56.11       51.39     14.33 o 
  -4  18   5       97.05      107.72     14.87 o 
  -3  18   5       10.95       24.22     12.94 o 
  -2  18   5        4.95       -1.35     11.19 o 
  -1  18   5      601.02      563.08     21.85 o 
   0  18   5        7.09        2.71     14.28 o 
   1  18   5      366.27      390.07     24.32 o 
   2  18   5       39.41       49.19     15.68 o 
   3  18   5        6.86        0.91     15.63 o 
   4  18   5       91.88      111.47     39.41 o 
  -8  19   5      258.91      263.70     24.26 o 
  -7  19   5       42.67       54.64     20.39 o 
  -6  19   5      310.26      364.78     24.06 o 
  -5  19   5       44.64       47.39     14.56 o 
  -4  19   5      150.52      147.61     15.99 o 
  -3  19   5       43.91       45.28     23.50 o 
  -2  19   5       12.88       18.26     12.62 o 
  -1  19   5      188.97      185.79     16.99 o 
   0  19   5       27.21      -13.21     13.78 o 
   1  19   5       62.78       81.20     18.50 o 
   2  19   5      117.31      142.34     20.18 o 
   3  19   5       50.37       55.61     21.70 o 
  -7  20   5        5.86       -6.59     21.28 o 
  -6  20   5        8.15        3.63     19.85 o 
  -5  20   5       35.73       30.81     31.09 o 
  -4  20   5       53.39       45.34     18.24 o 
  -3  20   5        9.58       10.49     17.88 o 
  -2  20   5       98.64      103.99     16.10 o 
  -1  20   5       74.47       73.67     20.03 o 
   0  20   5       35.07       36.33     24.26 o 
   1  20   5       16.47        0.33     18.54 o 
   2  20   5        5.13       -0.93     19.66 o 
  -5  21   5       51.17       45.95     20.14 o 
  -4  21   5        1.60       11.66     19.48 o 
  -3  21   5       41.49       36.36     19.38 o 
  -2  21   5      104.73      127.71     17.54 o 
  -1  21   5       68.40       52.50     18.88 o 
   0  21   5      262.69      305.33     24.05 o 
 -14   0   6      570.10      585.92     15.57 o 
 -13   0   6      169.74      182.71      9.58 o 
 -12   0   6      501.53      522.76     15.27 o 
 -11   0   6      322.78      333.46     11.01 o 
 -10   0   6     1673.84     1620.28     27.74 o 
  -9   0   6     2255.94     2301.32     37.04 o 
  -8   0   6      783.17      668.11     13.41 o 
  -7   0   6     7793.22     7444.34    110.78 o 
  -6   0   6      547.47      561.62     10.83 o 
  -5   0   6      185.21      137.64      4.97 o 
  -4   0   6     2431.67     2572.40     88.26 o 
  -3   0   6       36.04       14.80      7.19 o 
  -2   0   6     4610.61     4615.56     89.18 o 
  -1   0   6      356.77      433.77     11.34 o 
   0   0   6     3067.93     2981.08     70.31 o 
   1   0   6     4445.11     4548.14    104.95 o 
   2   0   6     1914.92     1860.33     47.58 o 
   3   0   6      618.31      552.36     50.68 o 
   4   0   6      159.55      144.15     15.80 o 
   5   0   6       76.10       58.45     20.85 o 
   6   0   6      444.36      439.31     25.03 o 
   7   0   6        0.51      -14.23     18.46 o 
   8   0   6       91.02       97.91     22.68 o 
 -14   1   6        0.16        5.34      8.61 o 
 -13   1   6      123.39      124.98      9.00 o 
 -12   1   6       90.21       88.94      6.50 o 
 -11   1   6      104.62      113.58      4.87 o 
 -10   1   6      141.73      135.95      5.37 o 
  -9   1   6      787.74      735.98     11.68 o 
  -8   1   6       53.51       67.96      5.19 o 
  -7   1   6     2279.45     2344.83     31.31 o 
  -6   1   6     2037.17     2081.32     28.70 o 
  -5   1   6      181.55      152.79      5.15 o 
  -4   1   6        2.54        0.48      3.35 o 
  -3   1   6      981.25     1080.63     14.85 o 
  -2   1   6      868.46      911.48     15.90 o 
  -1   1   6       26.74       20.56      3.17 o 
   0   1   6       10.67       11.88      4.14 o 
   1   1   6       11.31       30.02      5.89 o 
   2   1   6      373.97      412.45     13.40 o 
   3   1   6       38.23       41.15      8.80 o 
   4   1   6      693.07      691.37     22.42 o 
   5   1   6      311.95      307.74     14.00 o 
   6   1   6       57.53       39.61     12.44 o 
   7   1   6        9.25        2.92     12.87 o 
   8   1   6       62.23       92.13     20.64 o 
 -14   2   6      137.90      139.44     15.33 o 
 -13   2   6       28.00       40.83      8.87 o 
 -12   2   6      500.28      506.52     12.98 o 
 -11   2   6      749.40      709.61     15.18 o 
 -10   2   6     1557.46     1570.38     27.12 o 
  -9   2   6     3084.51     3054.41     37.10 o 
  -8   2   6      198.22      191.90      6.09 o 
  -7   2   6     5143.03     5006.75     59.14 o 
  -6   2   6     1041.72     1132.94     15.73 o 
  -5   2   6     1844.03     1663.58     21.18 o 
  -4   2   6     5969.34     6170.01     66.73 o 
  -3   2   6      202.69      163.12      4.70 o 
  -2   2   6    15583.31    15930.03    181.44 o 
  -1   2   6     1635.10     1702.28     19.90 o 
   0   2   6     2271.17     2227.05     27.52 o 
   1   2   6     1759.88     1726.30     27.31 o 
   2   2   6      439.65      450.87     10.15 o 
   3   2   6     2937.25     2977.51     39.75 o 
   4   2   6      488.82      483.02     16.09 o 
   5   2   6      268.00      277.88     11.43 o 
   6   2   6       24.64       16.56      9.55 o 
   7   2   6        4.33       -6.03     12.95 o 
   8   2   6       21.92       18.82     15.27 o 
 -14   3   6        7.75        6.52     11.34 o 
 -13   3   6        2.10       18.37     10.33 o 
 -12   3   6       22.10       28.75      8.02 o 
 -11   3   6      110.96       97.58      7.81 o 
 -10   3   6      445.06      469.52     11.79 o 
  -9   3   6      232.56      237.55      7.26 o 
  -8   3   6       12.35        6.11      5.15 o 
  -7   3   6      263.00      283.48     11.67 o 
  -6   3   6      489.49      472.21      8.53 o 
  -5   3   6      529.20      491.32      8.80 o 
  -4   3   6       71.98       51.35      3.80 o 
  -3   3   6     3844.03     3891.87     42.69 o 
  -2   3   6     2552.81     2796.98     31.24 o 
  -1   3   6      207.22      176.79      4.56 o 
   0   3   6      676.43      594.76     10.05 o 
   1   3   6      181.34      173.52      5.68 o 
   2   3   6      138.71      126.28      6.18 o 
   3   3   6     1172.90     1263.54     19.97 o 
   4   3   6      685.89      683.86     13.86 o 
   5   3   6      299.14      312.81     11.79 o 
   6   3   6      222.40      232.00     11.74 o 
   7   3   6      115.84      118.62     11.58 o 
   8   3   6        7.17        4.24     11.76 o 
 -14   4   6       19.69       43.00     12.31 o 
 -13   4   6        0.62       -0.81     10.55 o 
 -12   4   6     1323.62     1284.47     25.38 o 
 -11   4   6      410.37      392.79     11.33 o 
 -10   4   6     1346.32     1313.05     21.27 o 
  -9   4   6     1768.79     1680.81     24.81 o 
  -8   4   6      951.85      980.01     15.20 o 
  -7   4   6     3224.46     2958.28     36.33 o 
  -6   4   6      585.42      617.70     10.97 o 
  -5   4   6     3858.99     3699.21     41.26 o 
  -4   4   6     3932.30     4262.25     50.17 o 
  -3   4   6       26.91       16.75      2.82 o 
  -2   4   6     3376.40     3496.32     40.97 o 
  -1   4   6      448.37      473.70      7.14 o 
   0   4   6     1484.02     1549.73     18.58 o 
   1   4   6     1237.33     1176.19     16.41 o 
   2   4   6      196.36      201.84      6.62 o 
   3   4   6     2374.26     2400.15     33.03 o 
   4   4   6        2.89        0.91      6.37 o 
   5   4   6     1258.12     1284.38     21.43 o 
   6   4   6        4.14      -10.02      9.03 o 
   7   4   6        9.64       11.55     10.69 o 
   8   4   6       18.61       15.55     11.80 o 
 -13   5   6      147.03      178.76     12.24 o 
 -12   5   6        4.42        6.98      9.80 o 
 -11   5   6       33.81       38.89      9.30 o 
 -10   5   6      624.75      664.65     16.33 o 
  -9   5   6      131.41      131.05      6.85 o 
  -8   5   6      796.60      798.09     13.55 o 
  -7   5   6       78.95       68.24      5.02 o 
  -6   5   6      958.80      965.85     14.09 o 
  -5   5   6      442.59      413.62      8.26 o 
  -4   5   6      158.16      146.48      7.49 o 
  -3   5   6     2490.47     2581.86     30.89 o 
  -2   5   6       76.04       95.70      3.78 o 
  -1   5   6     2287.32     2262.66     24.30 o 
   0   5   6     2871.96     2922.61     35.40 o 
   1   5   6      650.04      694.33     11.54 o 
   2   5   6      915.41      935.78     14.63 o 
   3   5   6       40.66       34.75      5.38 o 
   4   5   6       61.09       67.94      7.10 o 
   5   5   6      157.78      163.74      8.80 o 
   6   5   6        0.33        3.72      8.10 o 
   7   5   6      402.68      385.94     14.30 o 
   8   5   6        5.55       -1.81     11.29 o 
 -13   6   6       57.95       64.12     11.56 o 
 -12   6   6      562.14      567.15     16.89 o 
 -11   6   6       21.68       16.66      9.51 o 
 -10   6   6       56.18       64.02      8.73 o 
  -9   6   6      527.28      505.28     12.03 o 
  -8   6   6       10.17        6.26      5.13 o 
  -7   6   6      465.90      450.08     12.95 o 
  -6   6   6      497.88      574.22     10.23 o 
  -5   6   6      666.68      621.45     11.15 o 
  -4   6   6      560.53      577.52      8.69 o 
  -3   6   6       31.00       38.36      3.16 o 
  -2   6   6       21.29       21.03      3.16 o 
  -1   6   6      149.23      134.15      4.76 o 
   0   6   6     1193.07     1203.93     16.53 o 
   1   6   6        8.87       17.78      4.48 o 
   2   6   6      453.38      467.67      9.91 o 
   3   6   6      156.64      152.70      6.96 o 
   4   6   6     2125.32     2032.02     29.37 o 
   5   6   6      226.61      228.64      9.74 o 
   6   6   6       16.00       22.39      8.81 o 
   7   6   6        3.89        5.80     12.73 o 
 -13   7   6       27.20       58.80     15.39 o 
 -12   7   6        1.06        1.18     10.25 o 
 -11   7   6      795.15      809.42     19.65 o 
 -10   7   6      684.26      625.73     15.95 o 
  -9   7   6      464.93      510.46     12.08 o 
  -8   7   6     2097.22     2075.58     27.02 o 
  -7   7   6        1.45        3.60      4.56 o 
  -6   7   6      880.85      833.99     13.95 o 
  -5   7   6      755.65      710.97     11.01 o 
  -4   7   6     1648.43     1590.43     18.81 o 
  -3   7   6     4975.74     4793.14     55.82 o 
  -2   7   6     1011.01      987.90     12.73 o 
  -1   7   6     4687.22     4518.08     49.61 o 
   0   7   6      151.39      125.77      7.20 o 
   1   7   6      384.67      395.75      9.15 o 
   2   7   6     1282.90     1279.87     22.43 o 
   3   7   6     1106.06     1132.43     16.92 o 
   4   7   6      159.54      174.54      7.42 o 
   5   7   6        4.66        2.01      7.52 o 
   6   7   6       38.33       33.77      8.72 o 
   7   7   6       47.21       40.57      9.71 o 
 -13   8   6       15.55       25.60     12.51 o 
 -12   8   6       10.17        5.90     11.76 o 
 -11   8   6        3.92       16.31      9.19 o 
 -10   8   6       78.35       49.19      9.93 o 
  -9   8   6      296.57      266.95      8.87 o 
  -8   8   6        0.28        0.53      5.13 o 
  -7   8   6       68.89       68.31      5.87 o 
  -6   8   6      367.97      372.37      8.04 o 
  -5   8   6     1337.64     1357.96     20.27 o 
  -4   8   6     1242.51     1278.03     18.46 o 
  -3   8   6      121.94      124.10      8.18 o 
  -2   8   6      194.07      235.48      9.95 o 
  -1   8   6      434.14      506.25      8.23 o 
   0   8   6      179.11      182.68      7.22 o 
   1   8   6      227.00      259.02      6.81 o 
   2   8   6       78.33       96.29      5.31 o 
   3   8   6        2.36        5.72      5.52 o 
   4   8   6       24.47       17.31      6.13 o 
   5   8   6        6.75        6.34      8.28 o 
   6   8   6        7.94        0.03      8.61 o 
   7   8   6        1.82        5.16     11.83 o 
 -13   9   6       15.31       16.60     17.91 o 
 -12   9   6      133.48      122.19     13.51 o 
 -11   9   6      490.67      499.44     17.81 o 
 -10   9   6       76.16      103.97      8.10 o 
  -9   9   6      792.39      786.34     15.30 o 
  -8   9   6     2047.84     1939.94     25.57 o 
  -7   9   6        3.11       -2.81      4.59 o 
  -6   9   6     1479.17     1404.92     19.05 o 
  -5   9   6     1663.28     1629.84     25.21 o 
  -4   9   6     1678.74     1667.71     23.20 o 
  -3   9   6     1613.77     1522.87     19.82 o 
  -2   9   6        0.35        2.58      4.24 o 
  -1   9   6     1563.09     1620.47     22.71 o 
   0   9   6      434.58      391.43      6.95 o 
   1   9   6       11.21        9.61      3.41 o 
   2   9   6     1386.21     1328.75     17.30 o 
   3   9   6        3.24        9.62      5.54 o 
   4   9   6     1114.95     1103.22     17.16 o 
   5   9   6        3.10       -6.63      6.39 o 
   6   9   6       12.42       18.46      9.89 o 
   7   9   6        2.48      -10.40     10.63 o 
 -12  10   6        0.81       25.85     25.56 o 
 -11  10   6      241.45      243.29     12.92 o 
 -10  10   6       12.72       18.74      8.62 o 
  -9  10   6       23.73       43.09      7.50 o 
  -8  10   6       38.68       44.20      6.18 o 
  -7  10   6      152.26      172.43      5.82 o 
  -6  10   6       61.69       63.68      5.92 o 
  -5  10   6      157.61      173.70      8.74 o 
  -4  10   6      191.42      167.41      5.93 o 
  -3  10   6      666.58      667.81     10.94 o 
  -2  10   6      264.83      226.07      6.89 o 
  -1  10   6      717.99      697.75     12.46 o 
   0  10   6        9.85       21.34      8.56 o 
   1  10   6      164.45      202.66      6.25 o 
   2  10   6      549.09      498.58      9.39 o 
   3  10   6       49.97       63.84      5.65 o 
   4  10   6       85.92       80.82      7.37 o 
   5  10   6       30.73       31.09      7.61 o 
   6  10   6       85.65       66.61      8.67 o 
   7  10   6      125.07      103.32      9.67 o 
 -12  11   6        0.26       -3.06     14.09 o 
 -11  11   6      151.15      206.81     12.55 o 
 -10  11   6       14.69       15.38      9.44 o 
  -9  11   6      105.32      140.99      9.85 o 
  -8  11   6      663.68      687.35     14.78 o 
  -7  11   6       60.40       36.94      7.41 o 
  -6  11   6     1543.00     1569.75     24.87 o 
  -5  11   6     1169.65     1110.69     17.80 o 
  -4  11   6      159.78      187.55      6.30 o 
  -3  11   6      503.61      493.12      9.46 o 
  -2  11   6      192.13      198.85      6.25 o 
  -1  11   6     1227.80     1274.29     19.06 o 
   0  11   6      250.09      217.72      6.39 o 
   1  11   6     1442.90     1456.24     17.38 o 
   2  11   6     1053.59     1018.48     16.32 o 
   3  11   6      493.55      487.74     12.12 o 
   4  11   6      439.95      434.57     12.43 o 
   5  11   6       83.39       92.56      8.54 o 
   6  11   6       28.03       44.87      8.68 o 
 -12  12   6       28.99       27.59     16.46 o 
 -11  12   6        2.56       -4.63      9.86 o 
 -10  12   6       15.26       18.88      9.12 o 
  -9  12   6      686.91      648.15     16.99 o 
  -8  12   6       30.33       20.54      6.75 o 
  -7  12   6       80.89       94.30      8.11 o 
  -6  12   6      108.70      107.78      8.50 o 
  -5  12   6      244.76      249.09     10.17 o 
  -4  12   6     3116.29     3096.67     40.33 o 
  -3  12   6     1583.78     1487.40     25.12 o 
  -2  12   6      133.25      127.27      5.25 o 
  -1  12   6       94.65       75.81      5.43 o 
   0  12   6       46.43       39.26      5.35 o 
   1  12   6       24.72       30.39      6.62 o 
   2  12   6      580.80      532.93     11.26 o 
   3  12   6       33.05       29.59      6.50 o 
   4  12   6      107.93      101.28     13.49 o 
   5  12   6       68.62       75.81      7.91 o 
   6  12   6      135.03      123.90     10.47 o 
 -11  13   6       16.13       29.04     14.66 o 
 -10  13   6        1.20       -4.68     13.09 o 
  -9  13   6       56.13       64.77      7.96 o 
  -8  13   6       39.95       36.45      8.92 o 
  -7  13   6       24.54       36.97      8.22 o 
  -6  13   6      658.33      638.98     15.88 o 
  -5  13   6      316.08      306.11     19.89 o 
  -4  13   6      874.52      922.54     16.79 o 
  -3  13   6     1249.44     1198.24     20.77 o 
  -2  13   6       27.86       31.25      4.17 o 
  -1  13   6      854.72      887.97     15.63 o 
   0  13   6       62.28       58.54      5.32 o 
   1  13   6      832.76      780.65     14.71 o 
   2  13   6      242.68      227.60      7.35 o 
   3  13   6       18.02       13.69      5.26 o 
   4  13   6       90.10      112.04     13.00 o 
   5  13   6       74.04       82.73     15.02 o 
   6  13   6       19.82       44.25     16.53 o 
 -11  14   6       95.72       83.68     14.77 o 
 -10  14   6       61.04       99.51     13.31 o 
  -9  14   6      286.91      262.76     22.68 o 
  -8  14   6        0.35       -9.22     16.24 o 
  -7  14   6      196.93      217.32     20.57 o 
  -6  14   6       65.00       69.51     12.86 o 
  -5  14   6      212.05      207.91     13.99 o 
  -4  14   6      660.75      635.02     21.47 o 
  -3  14   6      568.11      576.12     17.37 o 
  -2  14   6      362.79      350.70     14.44 o 
  -1  14   6      251.13      237.72     14.38 o 
   0  14   6       89.50       86.53     13.12 o 
   1  14   6     1033.31     1003.19     28.25 o 
   2  14   6      251.01      230.19     16.36 o 
   3  14   6       12.15       23.40      9.54 o 
   4  14   6        4.44        8.46     14.26 o 
   5  14   6        4.91       -4.10     13.60 o 
 -10  15   6      106.13       84.76     22.37 o 
  -9  15   6        9.02       -4.09     19.56 o 
  -8  15   6        2.36        4.74     16.97 o 
  -7  15   6       18.08       -2.02     13.29 o 
  -6  15   6      435.21      425.69     22.85 o 
  -5  15   6        0.52        2.34     12.68 o 
  -4  15   6      106.90      115.55     13.42 o 
  -3  15   6       32.19       45.82     10.54 o 
  -2  15   6       94.50      112.90     13.36 o 
  -1  15   6      233.51      212.46     26.96 o 
   0  15   6      117.74       86.81     14.20 o 
   1  15   6      282.15      323.51     22.48 o 
   2  15   6      150.35      137.51     15.20 o 
   3  15   6       20.75       21.67     14.93 o 
   4  15   6       59.46       58.32     11.98 o 
   5  15   6       24.33       25.42     14.50 o 
 -10  16   6       88.27      113.70     26.00 o 
  -9  16   6       28.28       48.51     27.13 o 
  -8  16   6        5.05       21.77     19.51 o 
  -7  16   6      465.02      466.15     20.65 o 
  -6  16   6      226.47      182.61     18.39 o 
  -5  16   6      297.20      325.28     21.06 o 
  -4  16   6      513.18      509.45     20.25 o 
  -3  16   6      341.94      340.79     14.66 o 
  -2  16   6      668.28      687.22     33.83 o 
  -1  16   6       82.80       66.34     13.72 o 
   0  16   6      186.94      232.10     16.37 o 
   1  16   6      886.03      794.41     30.59 o 
   2  16   6        4.64       15.83     13.97 o 
   3  16   6      149.99      166.64     17.54 o 
   4  16   6      207.31      186.78     18.95 o 
  -9  17   6        3.82        8.85     19.21 o 
  -8  17   6       37.04       50.84     16.53 o 
  -7  17   6        7.71       19.84     15.99 o 
  -6  17   6      473.90      459.99     20.65 o 
  -5  17   6       17.78       16.84     14.09 o 
  -4  17   6      289.75      297.59     17.01 o 
  -3  17   6       53.01       67.42     13.25 o 
  -2  17   6        6.00       -3.98     13.57 o 
  -1  17   6      363.60      374.65     19.09 o 
   0  17   6      329.94      290.28     20.99 o 
   1  17   6        2.87        7.09     13.82 o 
   2  17   6        0.31      -27.97     18.95 o 
   3  17   6       58.97       39.62     17.21 o 
  -8  18   6       29.88       14.87     15.90 o 
  -7  18   6      235.58      251.91     21.39 o 
  -6  18   6      223.75      224.31     17.89 o 
  -5  18   6       97.94      131.38     23.96 o 
  -4  18   6      174.90      136.84     16.02 o 
  -3  18   6        0.40        1.33     14.03 o 
  -2  18   6      284.67      311.96     18.06 o 
  -1  18   6       20.14       16.90     14.22 o 
   0  18   6      102.92      140.53     16.49 o 
   1  18   6        2.47      -23.27     15.51 o 
   2  18   6      127.61      155.77     18.17 o 
   3  18   6      149.04      165.19     19.55 o 
  -7  19   6      133.20      144.34     17.75 o 
  -6  19   6        0.08        5.31     15.47 o 
  -5  19   6        1.63       -3.71     15.32 o 
  -4  19   6       12.81       -0.74     20.79 o 
  -3  19   6       18.35        7.09     25.27 o 
  -2  19   6       23.06       39.21     24.38 o 
  -1  19   6      106.34       70.29     17.15 o 
   0  19   6       83.07       98.10     18.07 o 
   1  19   6       88.94       60.51     22.46 o 
   2  19   6       56.31      105.56     21.97 o 
  -6  20   6      248.43      219.48     23.66 o 
  -5  20   6       79.15       89.38     20.44 o 
  -4  20   6       26.23       29.84     25.13 o 
  -3  20   6        6.33        4.04     18.37 o 
  -2  20   6        7.60       -6.40     21.94 o 
  -1  20   6        3.53      -13.03     19.97 o 
   0  20   6        6.52       28.53     20.05 o 
  -4  21   6       26.93       34.92     21.29 o 
  -3  21   6       59.30       22.39     19.13 o 
  -2  21   6       22.76       26.49     20.58 o 
 -14   1   7       15.82       18.49      7.64 o 
 -13   1   7      353.31      377.58     11.59 o 
 -12   1   7       96.65      103.89      9.27 o 
 -11   1   7      118.33      105.71      7.14 o 
 -10   1   7     1623.66     1525.74     22.88 o 
  -9   1   7     1397.19     1317.19     19.96 o 
  -8   1   7     2082.87     2073.08     28.44 o 
  -7   1   7      306.97      298.97      7.30 o 
  -6   1   7      323.31      265.41      6.30 o 
  -5   1   7     3735.27     3549.92     65.57 o 
  -4   1   7      216.84      222.01      7.38 o 
  -3   1   7     1899.24     1692.43     23.65 o 
  -2   1   7      929.41      956.60     16.11 o 
  -1   1   7      877.09      866.12     12.71 o 
   0   1   7     1008.87      952.93     16.88 o 
   1   1   7      526.23      474.43     14.46 o 
   2   1   7      788.56      737.34     18.46 o 
   3   1   7       28.45       38.70      9.89 o 
   4   1   7      576.93      612.82     19.43 o 
   5   1   7      937.10      905.80     30.64 o 
   6   1   7        7.13        1.09     13.20 o 
   7   1   7      183.52      191.32     20.84 o 
 -14   2   7      315.20      339.84     12.04 o 
 -13   2   7       40.30       39.98      8.41 o 
 -12   2   7      195.22      207.07      9.21 o 
 -11   2   7      183.83      184.54      8.38 o 
 -10   2   7       88.27       75.92      6.80 o 
  -9   2   7      645.54      661.01     14.22 o 
  -8   2   7      256.20      268.99      9.83 o 
  -7   2   7       36.02       40.58      4.84 o 
  -6   2   7      545.15      547.44     11.07 o 
  -5   2   7      531.27      566.31     11.06 o 
  -4   2   7      343.49      280.38      6.42 o 
  -3   2   7     3099.42     3166.67     41.77 o 
  -2   2   7       69.79      122.16      5.50 o 
  -1   2   7      323.39      308.45      7.34 o 
   0   2   7       31.37       38.65      4.65 o 
   1   2   7      556.26      539.31     11.47 o 
   2   2   7      197.30      200.26      8.15 o 
   3   2   7      699.19      698.74     19.79 o 
   4   2   7      400.19      403.29     15.26 o 
   5   2   7      117.98      106.63     12.80 o 
   6   2   7       49.41       49.49     13.58 o 
   7   2   7        2.49       19.99     15.19 o 
 -14   3   7        0.01       -0.18      9.26 o 
 -13   3   7      468.78      491.13     14.60 o 
 -12   3   7      229.50      233.80      9.88 o 
 -11   3   7      107.57      106.60      7.78 o 
 -10   3   7      506.48      506.14     13.54 o 
  -9   3   7      350.84      350.78      9.92 o 
  -8   3   7     2598.91     2534.51     32.05 o 
  -7   3   7     3489.98     3445.85     40.09 o 
  -6   3   7     1129.55     1084.39     15.60 o 
  -5   3   7     2374.09     2206.27     27.52 o 
  -4   3   7      219.30      223.91      5.87 o 
  -3   3   7     1109.44      929.53     13.74 o 
  -2   3   7     2235.90     2235.16     25.73 o 
  -1   3   7      672.47      629.46      9.79 o 
   0   3   7     1848.95     1883.11     27.48 o 
   1   3   7      155.95      162.84      6.74 o 
   2   3   7      633.74      696.12     15.49 o 
   3   3   7      136.06      139.01     12.23 o 
   4   3   7        9.84       -1.84      8.39 o 
   5   3   7       97.20      102.98     10.27 o 
   6   3   7        7.14        1.81     14.14 o 
   7   3   7      210.01      244.52     17.61 o 
 -14   4   7      150.75      149.63     12.84 o 
 -13   4   7        0.21       -2.68     10.69 o 
 -12   4   7      170.88      190.27      9.58 o 
 -11   4   7        6.26       19.06      7.41 o 
 -10   4   7       75.63       64.90      7.28 o 
  -9   4   7     4251.28     4172.59     60.78 o 
  -8   4   7      311.83      343.63      8.65 o 
  -7   4   7      469.64      481.54      9.79 o 
  -6   4   7     1214.48     1197.28     15.81 o 
  -5   4   7      645.25      582.28     10.12 o 
  -4   4   7     2169.76     2049.69     23.77 o 
  -3   4   7     1450.78     1406.10     18.58 o 
  -2   4   7      529.38      540.51      8.86 o 
  -1   4   7     1155.92     1192.69     15.37 o 
   0   4   7       54.35       55.40      5.30 o 
   1   4   7      835.55      792.13     13.27 o 
   2   4   7       53.29       29.07      7.23 o 
   3   4   7      489.30      496.66     17.26 o 
   4   4   7      481.30      449.93     12.02 o 
   5   4   7       44.34       39.59      9.70 o 
   6   4   7      221.93      226.15     14.47 o 
   7   4   7        7.14      -12.26     14.77 o 
 -13   5   7       19.63       30.03     10.95 o 
 -12   5   7       13.49       14.30     11.71 o 
 -11   5   7       51.99       44.08      9.13 o 
 -10   5   7      126.12      129.20     10.74 o 
  -9   5   7        3.99       23.86      7.26 o 
  -8   5   7      119.86      104.14      6.17 o 
  -7   5   7      667.77      618.83     11.43 o 
  -6   5   7     1245.17     1256.48     17.48 o 
  -5   5   7      714.79      692.80     11.60 o 
  -4   5   7      584.59      568.86      8.94 o 
  -3   5   7     2939.42     2920.74     35.28 o 
  -2   5   7      170.49      225.55      5.63 o 
  -1   5   7      789.70      735.47     11.01 o 
   0   5   7     1691.99     1714.71     28.33 o 
   1   5   7      240.80      238.66     10.69 o 
   2   5   7      840.80      862.10     16.22 o 
   3   5   7     1619.21     1612.34     27.67 o 
   4   5   7       12.47       29.26      7.81 o 
   5   5   7      112.41      109.19      9.06 o 
   6   5   7        7.48       15.52     10.61 o 
   7   5   7        2.28       -5.32     11.67 o 
 -13   6   7       77.96       45.34     12.45 o 
 -12   6   7      278.62      309.56     13.17 o 
 -11   6   7      924.92      880.99     19.88 o 
 -10   6   7       32.00        9.67      8.50 o 
  -9   6   7     1136.97     1112.14     24.69 o 
  -8   6   7      405.70      388.90      9.61 o 
  -7   6   7     2482.26     2498.92     33.59 o 
  -6   6   7     3211.28     3060.99     37.31 o 
  -5   6   7        1.33       -1.69      2.30 o 
  -4   6   7     1390.06     1308.58     17.37 o 
  -3   6   7      480.93      440.31      9.43 o 
  -2   6   7     1364.79     1381.07     18.37 o 
  -1   6   7     2450.35     2342.68     27.16 o 
   0   6   7      396.74      390.54      8.74 o 
   1   6   7     1908.58     1884.83     24.86 o 
   2   6   7      975.70      890.52     16.10 o 
   3   6   7      158.71      173.25      8.41 o 
   4   6   7     1329.50     1253.53     28.79 o 
   5   6   7        0.90       -9.19      8.49 o 
   6   6   7       84.93       91.55     10.08 o 
   7   6   7       35.33       26.14     11.96 o 
 -13   7   7       90.94      114.78     13.71 o 
 -12   7   7      152.05      148.17     12.85 o 
 -11   7   7        7.83       32.07     10.25 o 
 -10   7   7      273.84      271.00     15.29 o 
  -9   7   7      153.92      142.60      9.21 o 
  -8   7   7      133.00      116.06      6.27 o 
  -7   7   7      550.80      552.31     10.82 o 
  -6   7   7       20.48       18.92      5.21 o 
  -5   7   7      539.68      522.01      9.41 o 
  -4   7   7       40.76       39.77      3.50 o 
  -3   7   7     1249.26     1233.98     16.68 o 
  -2   7   7        1.43       -1.50      4.36 o 
  -1   7   7       76.80       81.42      5.00 o 
   0   7   7        6.21       14.91      4.51 o 
   1   7   7       51.02       51.01      5.59 o 
   2   7   7      134.13      152.79      7.66 o 
   3   7   7      311.47      309.04      9.96 o 
   4   7   7      540.10      533.08     14.00 o 
   5   7   7       85.65       87.67      9.25 o 
   6   7   7       72.21       60.12      9.83 o 
 -13   8   7       41.85       45.59     13.28 o 
 -12   8   7      193.76      218.26     16.91 o 
 -11   8   7      185.84      204.62     20.20 o 
 -10   8   7      548.69      613.87     16.15 o 
  -9   8   7      265.18      330.15     11.06 o 
  -8   8   7      414.59      365.49     10.26 o 
  -7   8   7     3357.33     3283.06     43.22 o 
  -6   8   7     1687.14     1597.48     28.56 o 
  -5   8   7       27.20       19.58      3.40 o 
  -4   8   7     1560.27     1540.70     21.93 o 
  -3   8   7      764.57      795.97     13.51 o 
  -2   8   7     1522.43     1496.10     18.27 o 
  -1   8   7     4964.29     4940.51     54.45 o 
   0   8   7       55.87       62.07      5.29 o 
   1   8   7      596.95      578.33     13.73 o 
   2   8   7       21.68       11.92      5.74 o 
   3   8   7      130.11      142.38      8.19 o 
   4   8   7      767.47      822.96     17.06 o 
   5   8   7        1.35       -3.12      9.12 o 
   6   8   7      176.97      171.27     11.76 o 
 -13   9   7        1.25        4.39     18.41 o 
 -12   9   7       78.41       53.85     11.83 o 
 -11   9   7       11.79       16.44     10.46 o 
 -10   9   7       15.89       10.58      9.76 o 
  -9   9   7        1.99        5.43      9.91 o 
  -8   9   7        0.56       11.92      5.99 o 
  -7   9   7       35.83       47.02      5.26 o 
  -6   9   7       63.50       67.05      6.58 o 
  -5   9   7      481.95      498.77     10.88 o 
  -4   9   7       63.83       75.90      5.56 o 
  -3   9   7        5.15       13.97      4.49 o 
  -2   9   7      757.48      734.15     13.12 o 
  -1   9   7      770.80      771.35     11.36 o 
   0   9   7        7.31        8.93      5.17 o 
   1   9   7       62.06       60.04      9.95 o 
   2   9   7      193.44      194.47      7.24 o 
   3   9   7       32.32       49.76      6.71 o 
   4   9   7       47.40       52.29      9.02 o 
   5   9   7        1.37        3.32     11.28 o 
   6   9   7       27.33       36.82     11.04 o 
 -12  10   7      129.13      142.72     14.04 o 
 -11  10   7      131.13      158.10     12.46 o 
 -10  10   7       68.33       66.96     10.34 o 
  -9  10   7      333.31      341.17     10.75 o 
  -8  10   7       44.60       32.43      9.33 o 
  -7  10   7     1711.54     1803.44     29.94 o 
  -6  10   7      486.44      454.29     12.87 o 
  -5  10   7     1254.51     1221.38     18.88 o 
  -4  10   7     6044.78     5962.81     74.75 o 
  -3  10   7       73.77       68.46      5.14 o 
  -2  10   7     3399.70     3362.00     43.85 o 
  -1  10   7     2098.95     2062.45     28.59 o 
   0  10   7        9.09        7.96      4.29 o 
   1  10   7     1269.98     1225.27     16.44 o 
   2  10   7      122.24      118.00      7.29 o 
   3  10   7      420.67      448.69     14.49 o 
   4  10   7      262.08      256.19     11.51 o 
   5  10   7       56.89       67.24     10.62 o 
   6  10   7       99.95      118.23     11.85 o 
 -12  11   7      170.01      222.74     19.20 o 
 -11  11   7       16.25        2.75     14.13 o 
 -10  11   7       62.90       70.12      9.95 o 
  -9  11   7        5.60       12.97      7.32 o 
  -8  11   7      130.68      131.44      7.31 o 
  -7  11   7       62.76       59.21      8.22 o 
  -6  11   7      324.79      328.78     10.94 o 
  -5  11   7      176.95      165.26     11.55 o 
  -4  11   7      696.90      649.33     14.00 o 
  -3  11   7      127.41      107.82      6.68 o 
  -2  11   7      420.40      398.07     11.37 o 
  -1  11   7        1.52       -3.51      8.22 o 
   0  11   7      638.89      568.48     12.14 o 
   1  11   7      363.72      330.91      8.64 o 
   2  11   7       47.42       33.62      6.28 o 
   3  11   7      418.68      403.29     12.20 o 
   4  11   7      108.60      111.04      9.08 o 
   5  11   7       28.43       14.92     11.22 o 
 -12  12   7      248.31      238.37     13.86 o 
 -11  12   7      364.29      351.59     18.36 o 
 -10  12   7        0.65       -3.17      9.23 o 
  -9  12   7     1016.85     1008.13     21.77 o 
  -8  12   7       26.43       17.62     12.39 o 
  -7  12   7      283.53      273.51     10.96 o 
  -6  12   7     1448.10     1397.10     35.74 o 
  -5  12   7       34.69       18.81      6.65 o 
  -4  12   7     1996.60     2032.08     30.99 o 
  -3  12   7      295.40      280.81      9.06 o 
  -2  12   7      383.07      430.33     13.23 o 
  -1  12   7      297.90      283.70     10.07 o 
   0  12   7      775.32      661.99     13.12 o 
   1  12   7      346.80      376.06     11.21 o 
   2  12   7      436.74      395.19     10.49 o 
   3  12   7      192.87      226.41      9.41 o 
   4  12   7        2.81       -5.94      9.95 o 
   5  12   7       61.80       72.06      9.02 o 
 -11  13   7       18.49       31.81      9.90 o 
 -10  13   7       82.45       94.08     10.65 o 
  -9  13   7        1.09       -1.98     12.81 o 
  -8  13   7      108.42      113.18     10.99 o 
  -7  13   7      121.64       87.06      9.31 o 
  -6  13   7       24.61       23.47      8.28 o 
  -5  13   7        5.46       10.53      7.98 o 
  -4  13   7      601.03      586.43     15.98 o 
  -3  13   7       22.47       21.42      6.90 o 
  -2  13   7      351.08      360.07     12.57 o 
  -1  13   7       38.68       37.03      6.87 o 
   0  13   7      188.17      188.42      8.23 o 
   1  13   7       27.07       41.39      7.13 o 
   2  13   7       15.45       11.50      7.07 o 
   3  13   7       74.64       71.60      7.16 o 
   4  13   7        9.78       13.50     10.66 o 
 -11  14   7        7.25        4.87     23.41 o 
 -10  14   7        0.55       -8.32     10.00 o 
  -9  14   7      364.39      356.06     32.99 o 
  -8  14   7        5.95        7.43      9.16 o 
  -7  14   7       53.17       70.31      8.59 o 
  -6  14   7      752.94      700.63     17.52 o 
  -5  14   7        2.06        9.11      7.63 o 
  -4  14   7      444.71      485.48     19.55 o 
  -3  14   7        2.73       -5.65      5.16 o 
  -2  14   7      400.54      433.10     12.55 o 
  -1  14   7       13.29       13.09      5.67 o 
   0  14   7       92.56      103.89      6.39 o 
   1  14   7      365.58      357.37     10.24 o 
   2  14   7       32.70       21.28      9.58 o 
   3  14   7      160.40      158.45      7.98 o 
   4  14   7       48.85       50.13     12.61 o 
 -10  15   7       53.09       83.41     22.02 o 
  -9  15   7        0.19       17.14     22.78 o 
  -8  15   7       23.00       26.62     15.70 o 
  -7  15   7      188.70      174.48     16.37 o 
  -6  15   7      288.29      246.39     16.45 o 
  -5  15   7       65.21       61.63     14.26 o 
  -4  15   7       24.84       15.79     12.54 o 
  -3  15   7       46.26       51.61     11.03 o 
  -2  15   7       73.13       48.85     13.87 o 
  -1  15   7        0.53       -0.74     12.88 o 
   0  15   7       10.60       -2.83     14.25 o 
   1  15   7       82.69       79.07     15.35 o 
   2  15   7      330.08      333.51     19.79 o 
   3  15   7       43.73       32.80     28.32 o 
 -10  16   7       50.98       55.53     22.13 o 
  -9  16   7       69.64       70.16     21.65 o 
  -8  16   7       26.93       24.19     15.17 o 
  -7  16   7       31.53       24.98     14.67 o 
  -6  16   7       38.46       30.57     15.17 o 
  -5  16   7       60.06       62.79     14.12 o 
  -4  16   7      103.38       76.82     14.80 o 
  -3  16   7       22.76       23.45     11.77 o 
  -2  16   7       32.43       43.79     14.72 o 
  -1  16   7       49.04       44.67     15.93 o 
   0  16   7      441.93      478.88     21.08 o 
   1  16   7      114.24      121.53     16.46 o 
   2  16   7       66.59       56.71     15.92 o 
   3  16   7      160.23      185.01     25.16 o 
  -9  17   7        3.27      -23.49     15.66 o 
  -8  17   7       12.04       42.83     32.90 o 
  -7  17   7      118.08      143.71     20.94 o 
  -6  17   7       37.08       34.61     27.56 o 
  -5  17   7      519.15      517.55     21.43 o 
  -4  17   7       42.41       -0.30     13.82 o 
  -3  17   7        9.18      -15.43     11.79 o 
  -2  17   7       31.41       17.81     14.60 o 
  -1  17   7        0.52       -6.86     20.39 o 
   0  17   7      109.92      119.28     22.49 o 
   1  17   7      136.44      138.83     18.10 o 
   2  17   7      154.05      171.71     38.10 o 
  -8  18   7       32.85       40.99     19.21 o 
  -7  18   7        6.01       14.87     15.94 o 
  -6  18   7        8.86      -11.09     15.39 o 
  -5  18   7       78.72       92.55     16.89 o 
  -4  18   7       54.44       53.00     15.50 o 
  -3  18   7       75.59       68.58     19.19 o 
  -2  18   7       13.52        4.33     16.33 o 
  -1  18   7       35.11       35.85     15.79 o 
   0  18   7       12.91       12.50     16.17 o 
   1  18   7       23.18       50.23     17.23 o 
  -7  19   7        1.66      -10.11     16.48 o 
  -6  19   7       23.51       52.12     17.21 o 
  -5  19   7      193.65      178.34     18.33 o 
  -4  19   7       12.43       -9.20     15.47 o 
  -3  19   7      306.72      332.41     24.22 o 
  -2  19   7      302.62      279.66     19.37 o 
  -1  19   7       36.87       39.13     17.31 o 
   0  19   7      221.48      255.75     19.63 o 
  -5  20   7        0.19       -1.01     23.04 o 
  -4  20   7       37.85       23.17     19.44 o 
  -3  20   7       23.86        8.07     29.41 o 
  -2  20   7        5.07       -2.84     20.01 o 
 -14   0   8      301.95      285.27     26.51 o 
 -13   0   8      177.93      221.46     23.01 o 
 -12   0   8      516.08      511.08     27.12 o 
 -11   0   8      962.35      929.09     35.01 o 
 -10   0   8      210.58      196.77     17.48 o 
  -9   0   8      616.52      513.70     30.54 o 
  -8   0   8      947.67      870.12     35.78 o 
  -7   0   8     1116.32     1103.91     33.50 o 
  -6   0   8     4672.01     4377.97    102.24 o 
  -5   0   8     2466.22     2409.93     46.09 o 
  -4   0   8     7019.33     6730.75    152.99 o 
  -3   0   8     4356.15     4363.17    101.37 o 
  -2   0   8      118.80      130.14     12.64 o 
  -1   0   8     6334.65     5961.67    136.83 o 
   0   0   8      796.63      714.02     26.63 o 
   1   0   8     2552.97     2665.81     66.92 o 
   2   0   8     2738.61     2742.56     69.29 o 
   3   0   8      203.77      188.20     20.33 o 
   4   0   8       63.26       67.93     17.22 o 
   5   0   8      377.03      323.40     22.97 o 
   6   0   8       38.90       37.93     21.71 o 
 -14   1   8       31.63       39.71     19.64 o 
 -13   1   8        0.34       10.07     13.79 o 
 -12   1   8       52.88       70.86      7.51 o 
 -11   1   8       21.58       24.31      5.56 o 
 -10   1   8      430.34      406.34      9.43 o 
  -9   1   8      283.78      282.76     10.80 o 
  -8   1   8       15.31       22.22      5.10 o 
  -7   1   8       33.71       29.33      6.00 o 
  -6   1   8       53.46       66.98      4.20 o 
  -5   1   8      357.80      361.10      9.05 o 
  -4   1   8       51.23       77.43      6.99 o 
  -3   1   8      114.04      127.19      7.59 o 
  -2   1   8       14.44        6.11      7.29 o 
  -1   1   8      194.04      213.39      9.39 o 
   0   1   8       56.20       52.87      8.44 o 
   1   1   8      368.29      374.16     13.46 o 
   2   1   8        3.27       13.45      9.88 o 
   3   1   8       29.94       17.07     11.24 o 
   4   1   8       31.46       39.55     12.27 o 
   5   1   8        0.32       18.92     12.94 o 
   6   1   8        3.09       -9.42     16.13 o 
 -14   2   8      148.23      127.60      8.48 o 
 -13   2   8      125.99      141.20      9.06 o 
 -12   2   8      355.75      351.55     10.99 o 
 -11   2   8      357.01      354.87     10.39 o 
 -10   2   8       64.75       62.64      6.28 o 
  -9   2   8      981.62      924.20     15.70 o 
  -8   2   8     2699.40     2616.94     35.05 o 
  -7   2   8       84.37       96.87      6.07 o 
  -6   2   8     2484.64     2417.14     37.49 o 
  -5   2   8      506.46      500.65     10.67 o 
  -4   2   8     2293.77     2254.94     31.65 o 
  -3   2   8      985.37      907.27     20.93 o 
  -2   2   8       35.44       39.33      5.22 o 
  -1   2   8     2538.42     2539.03     31.88 o 
   0   2   8      285.21      279.52      9.62 o 
   1   2   8      881.23      935.90     22.46 o 
   2   2   8      196.31      173.28     11.81 o 
   3   2   8      139.20      144.25     12.13 o 
   4   2   8      199.54      219.74     14.12 o 
   5   2   8      161.69      178.93     15.56 o 
   6   2   8       14.39        5.57     14.57 o 
 -14   3   8        3.57        7.43     10.81 o 
 -13   3   8      166.37      173.97      9.84 o 
 -12   3   8      563.94      592.84     13.92 o 
 -11   3   8       15.64        5.86      7.00 o 
 -10   3   8        5.18        6.81      6.47 o 
  -9   3   8     1208.17     1182.23     19.04 o 
  -8   3   8      266.97      257.59      7.84 o 
  -7   3   8     1470.46     1427.40     21.86 o 
  -6   3   8      110.80       89.05      6.03 o 
  -5   3   8       76.96       67.60      5.56 o 
  -4   3   8      186.31      157.86      7.26 o 
  -3   3   8      649.27      628.20     12.39 o 
  -2   3   8     1136.02     1048.59     14.11 o 
  -1   3   8     1195.30     1234.78     16.22 o 
   0   3   8      148.16      158.88      8.31 o 
   1   3   8      382.85      362.44     11.25 o 
   2   3   8        0.28       -0.60      8.71 o 
   3   3   8      114.49      112.23     12.13 o 
   4   3   8      103.52      106.74     13.06 o 
   5   3   8      144.59      140.06     21.47 o 
   6   3   8       61.88       70.63     15.40 o 
 -13   4   8       25.42       35.39      8.94 o 
 -12   4   8       32.66       25.93      8.22 o 
 -11   4   8      236.69      293.22     13.87 o 
 -10   4   8       24.38        7.74      6.80 o 
  -9   4   8      111.73      109.26     10.60 o 
  -8   4   8       22.30       22.91      6.35 o 
  -7   4   8       36.50       42.56      5.03 o 
  -6   4   8     1362.18     1396.45     28.44 o 
  -5   4   8       54.57       64.42      4.16 o 
  -4   4   8       80.54       80.84      5.11 o 
  -3   4   8      309.45      293.18      7.33 o 
  -2   4   8      400.83      431.70      8.51 o 
  -1   4   8     1509.94     1550.04     19.48 o 
   0   4   8       39.70       43.30      7.38 o 
   1   4   8      990.79      973.11     18.87 o 
   2   4   8       88.29       90.47      9.16 o 
   3   4   8      278.26      302.09     11.87 o 
   4   4   8      546.18      529.96     15.62 o 
   5   4   8        4.78       13.34     13.47 o 
   6   4   8      158.04      181.97     17.08 o 
 -13   5   8      377.99      415.31     16.71 o 
 -12   5   8      763.54      804.24     19.71 o 
 -11   5   8       67.91       63.19      8.01 o 
 -10   5   8      295.46      316.46     11.70 o 
  -9   5   8       98.88      116.02      8.77 o 
  -8   5   8      222.48      220.96     16.19 o 
  -7   5   8     1814.36     1684.48     22.76 o 
  -6   5   8       59.58       63.95      5.03 o 
  -5   5   8     1998.21     1906.12     22.78 o 
  -4   5   8     1637.09     1629.86     21.55 o 
  -3   5   8       32.37       14.39      4.66 o 
  -2   5   8     2270.82     2154.14     25.45 o 
  -1   5   8      905.48      854.08     12.76 o 
   0   5   8      671.81      664.00     12.22 o 
   1   5   8      195.74      158.16     12.13 o 
   2   5   8       57.09       50.47      8.72 o 
   3   5   8      213.04      242.17     17.20 o 
   4   5   8      167.55      176.09      9.94 o 
   5   5   8        7.40        7.52     13.41 o 
   6   5   8       49.78       47.90     15.64 o 
 -13   6   8       27.04       34.65     17.24 o 
 -12   6   8        3.08       19.09     12.10 o 
 -11   6   8      282.45      272.74     11.99 o 
 -10   6   8       72.13       71.50      9.08 o 
  -9   6   8      263.13      297.78     12.17 o 
  -8   6   8       25.00       18.51      7.01 o 
  -7   6   8      119.32      144.18      6.36 o 
  -6   6   8      938.50      896.25     21.82 o 
  -5   6   8        0.60        6.90      3.89 o 
  -4   6   8      346.33      326.03      8.72 o 
  -3   6   8     2086.12     2008.53     25.60 o 
  -2   6   8      642.19      662.29     10.67 o 
  -1   6   8     1033.00     1105.95     16.13 o 
   0   6   8       73.12       75.69      8.63 o 
   1   6   8      464.83      486.34     13.75 o 
   2   6   8       90.24       91.40      9.14 o 
   3   6   8       18.17       14.51      7.65 o 
   4   6   8      176.35      219.54     12.86 o 
   5   6   8       20.51       10.46      9.57 o 
 -13   7   8      113.01      143.13     14.06 o 
 -12   7   8      231.42      260.27     14.27 o 
 -11   7   8        0.92      -15.46     10.31 o 
 -10   7   8      689.59      707.66     17.59 o 
  -9   7   8      878.58      846.21     18.01 o 
  -8   7   8       55.64       53.16      7.67 o 
  -7   7   8     4085.47     3908.93     50.92 o 
  -6   7   8      557.85      547.94     11.81 o 
  -5   7   8     1631.76     1586.16     19.87 o 
  -4   7   8     1631.86     1506.65     20.18 o 
  -3   7   8      167.11      187.09      6.04 o 
  -2   7   8     1355.12     1260.81     17.64 o 
  -1   7   8      853.83      811.85     12.62 o 
   0   7   8       75.77       80.26      6.84 o 
   1   7   8      345.61      335.00     13.72 o 
   2   7   8        8.90       20.00      8.62 o 
   3   7   8       33.43       32.89      8.23 o 
   4   7   8        0.67       -3.18      9.43 o 
   5   7   8      162.27      201.48     12.10 o 
 -13   8   8      197.53      209.59     20.21 o 
 -12   8   8       36.29       49.36     12.33 o 
 -11   8   8        4.62       -3.90     10.24 o 
 -10   8   8       55.69       42.92     10.14 o 
  -9   8   8       69.80       53.03      9.57 o 
  -8   8   8        0.58       -4.06      7.19 o 
  -7   8   8        5.60       12.21      5.04 o 
  -6   8   8      452.02      454.42      9.33 o 
  -5   8   8      103.91       92.37      4.49 o 
  -4   8   8      417.19      408.55      7.60 o 
  -3   8   8      544.84      601.68     10.59 o 
  -2   8   8     1125.89     1144.92     15.40 o 
  -1   8   8      107.65      146.36      6.33 o 
   0   8   8       79.51       61.65      6.94 o 
   1   8   8       27.32       50.41      7.51 o 
   2   8   8       11.29        5.30      8.23 o 
   3   8   8       88.07       81.82     11.66 o 
   4   8   8       16.41       15.07      9.54 o 
   5   8   8       51.33       64.15     10.90 o 
 -12   9   8      242.18      250.50     15.87 o 
 -11   9   8       82.04       61.06     11.61 o 
 -10   9   8     1160.01     1260.47     27.10 o 
  -9   9   8      442.85      413.49     15.38 o 
  -8   9   8        5.38       -7.79      8.09 o 
  -7   9   8     1101.66     1123.90     24.01 o 
  -6   9   8       98.09      102.99      6.73 o 
  -5   9   8      734.18      779.04     14.11 o 
  -4   9   8      789.15      736.33     16.02 o 
  -3   9   8      192.53      174.38      9.62 o 
  -2   9   8      646.51      632.13     12.11 o 
  -1   9   8        6.07       11.71      4.67 o 
   0   9   8      787.65      796.59     15.29 o 
   1   9   8      904.44      891.39     18.70 o 
   2   9   8       19.91       26.39     10.42 o 
   3   9   8      247.04      270.14     11.51 o 
   4   9   8       26.20       11.93      9.54 o 
   5   9   8      173.42      182.36     14.34 o 
 -12  10   8       14.30        5.33     12.26 o 
 -11  10   8        3.34        4.29     11.02 o 
 -10  10   8       14.71       24.38     10.55 o 
  -9  10   8        1.81        8.61      8.93 o 
  -8  10   8        0.65       12.75     10.96 o 
  -7  10   8      660.65      645.33     17.08 o 
  -6  10   8        5.73        9.37      6.87 o 
  -5  10   8      351.71      360.90     11.58 o 
  -4  10   8      275.70      321.39     14.61 o 
  -3  10   8      132.82      155.02      8.29 o 
  -2  10   8       18.41       20.79      7.16 o 
  -1  10   8       31.56       21.13      5.35 o 
   0  10   8        2.00        8.24      6.07 o 
   1  10   8      194.43      164.76      8.35 o 
   2  10   8        4.71       12.98      7.88 o 
   3  10   8        5.37      -10.31      8.95 o 
   4  10   8       55.62       48.44      9.19 o 
 -12  11   8      155.92      170.64     23.15 o 
 -11  11   8       35.51       39.20     11.22 o 
 -10  11   8      424.28      446.54     21.59 o 
  -9  11   8      251.82      224.66     10.92 o 
  -8  11   8      189.23      204.54     11.00 o 
  -7  11   8       94.99      105.99      8.44 o 
  -6  11   8       45.84       28.68     12.61 o 
  -5  11   8      506.24      534.69     13.33 o 
  -4  11   8     1316.54     1249.58     28.89 o 
  -3  11   8       33.40       50.08      7.43 o 
  -2  11   8      370.29      396.76     11.81 o 
  -1  11   8      371.31      347.05     11.15 o 
   0  11   8      777.98      811.06     17.33 o 
   1  11   8      122.09      119.09      6.97 o 
   2  11   8        1.61       -4.94      6.25 o 
   3  11   8       67.09       67.60      9.21 o 
   4  11   8       35.44       32.27     11.95 o 
 -11  12   8        9.52       21.64     13.80 o 
 -10  12   8        2.12       13.85     11.71 o 
  -9  12   8       15.49       27.19     11.62 o 
  -8  12   8      154.58      203.88     15.31 o 
  -7  12   8       97.47      103.14      8.50 o 
  -6  12   8      341.13      361.59     11.35 o 
  -5  12   8      425.77      439.03     13.05 o 
  -4  12   8      230.21      233.19     19.44 o 
  -3  12   8      198.57      193.83     10.31 o 
  -2  12   8        2.00       -7.74      7.18 o 
  -1  12   8       18.01       -3.10      7.41 o 
   0  12   8      335.71      328.96     10.78 o 
   1  12   8       16.03        4.42      6.28 o 
   2  12   8       92.46       79.63      7.81 o 
   3  12   8       12.82       12.93      8.03 o 
   4  12   8        9.76       14.17      9.58 o 
 -11  13   8      104.56      114.52     20.24 o 
 -10  13   8      134.34      141.12     13.57 o 
  -9  13   8      183.97      195.01     14.10 o 
  -8  13   8      169.63      206.65     13.61 o 
  -7  13   8      155.37      152.35     12.08 o 
  -6  13   8      508.89      480.69     17.52 o 
  -5  13   8       16.56       23.65      8.66 o 
  -4  13   8      292.88      322.71     12.64 o 
  -3  13   8      693.09      741.35     19.25 o 
  -2  13   8      533.61      534.00     16.07 o 
  -1  13   8       10.48       -1.63      7.14 o 
   0  13   8      104.33      146.40      9.32 o 
   1  13   8        1.72        5.10      7.76 o 
   2  13   8      155.22      178.11      8.21 o 
   3  13   8      308.32      330.74     14.31 o 
 -10  14   8       25.90       11.29     11.70 o 
  -9  14   8      163.55      168.28     13.48 o 
  -8  14   8      189.21      190.82     11.62 o 
  -7  14   8      170.77      177.52     15.40 o 
  -6  14   8      339.79      367.78     13.89 o 
  -5  14   8       49.54       40.05      9.00 o 
  -4  14   8      183.35      200.34     10.69 o 
  -3  14   8      453.40      448.76     14.37 o 
  -2  14   8       81.90       71.04      7.34 o 
  -1  14   8      153.36      143.41      8.35 o 
   0  14   8      653.02      612.38     14.73 o 
   1  14   8        0.25       -6.43      7.39 o 
   2  14   8      363.96      348.47     14.19 o 
   3  14   8        2.73       -7.03      7.81 o 
 -10  15   8       67.79       62.26     26.51 o 
  -9  15   8        6.99       -6.96      9.78 o 
  -8  15   8      175.87      178.11     11.00 o 
  -7  15   8       67.41       61.05      9.00 o 
  -6  15   8        2.60        8.15      9.40 o 
  -5  15   8      594.69      605.58     16.66 o 
  -4  15   8      271.80      262.83      9.03 o 
  -3  15   8      215.64      239.05      8.44 o 
  -2  15   8      190.23      205.50      8.02 o 
  -1  15   8      104.46       93.84      6.76 o 
   0  15   8       18.79       32.79      6.20 o 
   1  15   8       25.15       32.14      8.45 o 
   2  15   8        5.98       33.77     16.67 o 
  -9  16   8       20.23       30.88     23.10 o 
  -8  16   8        9.30      -18.39     16.07 o 
  -7  16   8      572.62      593.42     24.32 o 
  -6  16   8       41.20       62.05     16.30 o 
  -5  16   8      339.83      240.12     17.45 o 
  -4  16   8       64.83      101.65     15.37 o 
  -3  16   8      241.75      276.16     30.72 o 
  -2  16   8        6.51        2.30     14.32 o 
  -1  16   8      240.23      266.10     17.98 o 
   0  16   8       14.61       -6.25     16.68 o 
   1  16   8        8.55        5.32     16.64 o 
  -8  17   8        2.78      -24.69     16.46 o 
  -7  17   8       15.12       19.40     23.45 o 
  -6  17   8        6.30        1.65     15.80 o 
  -5  17   8       20.29       -4.30     14.85 o 
  -4  17   8        4.89        6.96     14.47 o 
  -3  17   8       31.03       39.86     15.96 o 
  -2  17   8       55.77       70.39     16.43 o 
  -1  17   8       26.42       42.17     16.26 o 
   0  17   8        0.74        4.03     16.28 o 
   1  17   8       52.47       99.32     23.99 o 
  -7  18   8       29.51       51.32     16.51 o 
  -6  18   8        4.07       -7.23     17.75 o 
  -5  18   8        8.27        3.67     15.38 o 
  -4  18   8      166.56      174.87     17.60 o 
  -3  18   8       12.12        6.76     21.31 o 
  -2  18   8      135.03      160.58     18.57 o 
  -1  18   8      179.62      224.56     19.37 o 
  -5  19   8       41.03       17.30     17.28 o 
  -4  19   8       29.13       10.30     21.14 o 
  -3  19   8       26.42        7.21     27.41 o 
 -13   1   9        0.08       -7.56     15.79 o 
 -12   1   9     1137.56     1161.19     28.40 o 
 -11   1   9      280.81      270.54     14.87 o 
 -10   1   9      582.75      573.85     19.10 o 
  -9   1   9     1111.17     1202.64     26.75 o 
  -8   1   9      296.77      314.65     13.12 o 
  -7   1   9     3262.93     3071.86     53.39 o 
  -6   1   9       33.11       29.81      8.80 o 
  -5   1   9      830.02      740.42     18.70 o 
  -4   1   9     1505.85     1385.67     27.40 o 
  -3   1   9        1.19       -0.44      7.74 o 
  -2   1   9      756.20      731.65     18.83 o 
  -1   1   9     1144.60     1103.23     24.38 o 
   0   1   9      114.47      111.29     11.25 o 
   1   1   9     2915.84     2930.67     52.07 o 
   2   1   9       78.86       67.12     11.91 o 
   3   1   9      298.88      294.76     16.15 o 
   4   1   9        9.39        1.34     13.11 o 
   5   1   9       30.27       36.95     14.90 o 
 -13   2   9       19.03       23.77     14.39 o 
 -12   2   9       50.00       58.57     10.70 o 
 -11   2   9      278.62      279.19      8.74 o 
 -10   2   9      280.11      268.93      8.23 o 
  -9   2   9      177.39      161.67      6.32 o 
  -8   2   9      100.58       96.04      5.36 o 
  -7   2   9      184.87      206.07      6.80 o 
  -6   2   9       24.30       20.83      5.80 o 
  -5   2   9     1467.74     1371.07     22.15 o 
  -4   2   9      222.02      235.56     12.81 o 
  -3   2   9      785.97      776.37     19.49 o 
  -2   2   9      544.41      529.32     12.79 o 
  -1   2   9      176.34      159.03      6.36 o 
   0   2   9        5.72       14.65      9.58 o 
   1   2   9      157.96      204.80     21.00 o 
   2   2   9      456.44      446.72     16.74 o 
   3   2   9       41.61       56.61     13.84 o 
   4   2   9      118.90      134.58     15.11 o 
   5   2   9       78.52       45.89     15.26 o 
 -13   3   9        0.81        0.91      7.54 o 
 -12   3   9      473.51      468.58     13.96 o 
 -11   3   9      363.67      374.11     10.84 o 
 -10   3   9     1210.91     1139.88     18.97 o 
  -9   3   9      924.49      927.48     16.39 o 
  -8   3   9      232.45      204.54      8.87 o 
  -7   3   9      294.06      283.51      8.93 o 
  -6   3   9     1073.48     1047.18     18.36 o 
  -5   3   9      642.50      596.06     15.14 o 
  -4   3   9     4165.36     4238.71     55.83 o 
  -3   3   9       56.46       53.30      6.18 o 
  -2   3   9     1120.00     1145.03     23.19 o 
  -1   3   9     1141.77     1223.07     19.20 o 
   0   3   9       49.49       52.22      6.45 o 
   1   3   9      636.66      687.18     16.53 o 
   2   3   9      205.60      189.82     13.37 o 
   3   3   9      288.78      324.77     15.95 o 
   4   3   9      235.66      244.43     17.61 o 
   5   3   9       16.51        0.77     15.03 o 
 -13   4   9      194.45      201.86     13.46 o 
 -12   4   9        4.13       16.59      7.90 o 
 -11   4   9      121.30      162.70      9.47 o 
 -10   4   9        6.42       13.03      6.98 o 
  -9   4   9        0.44        6.28      7.62 o 
  -8   4   9      636.93      622.19     15.22 o 
  -7   4   9      751.06      708.39     15.58 o 
  -6   4   9      336.31      321.63     10.50 o 
  -5   4   9      292.23      252.69      7.32 o 
  -4   4   9      141.34      149.34      6.77 o 
  -3   4   9       24.97       16.84      5.97 o 
  -2   4   9        7.65        9.59      5.26 o 
  -1   4   9       54.91       64.20      6.51 o 
   0   4   9     1218.68     1161.90     19.16 o 
   1   4   9       35.99       25.50      9.05 o 
   2   4   9       41.17       38.72      9.35 o 
   3   4   9       14.06       29.20     12.70 o 
   4   4   9       39.77       24.99     14.04 o 
   5   4   9       32.06       28.06     15.03 o 
 -13   5   9        3.40       18.63     10.23 o 
 -12   5   9      697.55      705.64     19.29 o 
 -11   5   9      152.47      158.63      9.01 o 
 -10   5   9      455.13      398.70     13.35 o 
  -9   5   9     1598.74     1482.05     31.27 o 
  -8   5   9      127.12      114.08      8.55 o 
  -7   5   9     1851.11     1823.26     32.15 o 
  -6   5   9     2672.34     2610.72     32.99 o 
  -5   5   9      247.32      242.92      8.18 o 
  -4   5   9      549.88      632.98     14.80 o 
  -3   5   9     1101.21     1111.37     19.35 o 
  -2   5   9      151.12      169.37      8.75 o 
  -1   5   9      896.33      913.03     16.31 o 
   0   5   9        4.23       13.82      7.01 o 
   1   5   9       43.54       64.46     11.46 o 
   2   5   9       57.58       70.38     10.15 o 
   3   5   9       47.31       70.91     11.10 o 
   4   5   9       20.25        1.26     13.29 o 
 -13   6   9       47.18       48.97     13.00 o 
 -12   6   9       21.54       30.04     11.99 o 
 -11   6   9      174.78      186.44     12.52 o 
 -10   6   9      431.93      465.87     13.99 o 
  -9   6   9       21.50       37.38      8.49 o 
  -8   6   9       47.54       52.52      8.02 o 
  -7   6   9       28.94       39.06      7.50 o 
  -6   6   9     1292.70     1333.87     17.78 o 
  -5   6   9      796.88      775.09     14.51 o 
  -4   6   9      395.38      392.47     10.31 o 
  -3   6   9       15.23       16.67      5.97 o 
  -2   6   9       48.02       33.63      7.94 o 
  -1   6   9      147.98      147.25      7.67 o 
   0   6   9      805.78      791.08     15.84 o 
   1   6   9       29.27       35.24      9.73 o 
   2   6   9      341.80      345.89     17.49 o 
   3   6   9       21.61       24.15     11.11 o 
   4   6   9      108.94       99.47     11.36 o 
 -13   7   9       63.91       90.15     13.72 o 
 -12   7   9       29.98       24.69     11.79 o 
 -11   7   9       16.52       14.58     11.50 o 
 -10   7   9       83.71       88.75     11.10 o 
  -9   7   9      529.52      498.52     15.93 o 
  -8   7   9      325.89      366.48     11.41 o 
  -7   7   9      973.90      960.92     19.51 o 
  -6   7   9       62.53       85.11      6.32 o 
  -5   7   9      102.97      110.76      9.80 o 
  -4   7   9      280.35      267.38      9.15 o 
  -3   7   9        5.91        0.80      4.69 o 
  -2   7   9      253.23      286.90      8.73 o 
  -1   7   9      386.00      423.97     11.30 o 
   0   7   9      223.03      248.07      9.61 o 
   1   7   9       97.86      114.95     10.57 o 
   2   7   9       62.52       51.97     11.05 o 
   3   7   9      133.68      148.49     11.13 o 
   4   7   9       22.59       15.76     10.84 o 
 -12   8   9      136.06      124.44     13.13 o 
 -11   8   9      263.31      299.12     14.14 o 
 -10   8   9      587.41      616.99     25.41 o 
  -9   8   9      278.20      272.75     12.25 o 
  -8   8   9      189.18      216.85     10.96 o 
  -7   8   9      138.79      149.52     13.25 o 
  -6   8   9       12.20        8.05      5.40 o 
  -5   8   9      992.88      967.38     15.64 o 
  -4   8   9      788.45      796.37     15.76 o 
  -3   8   9     1355.36     1317.08     24.35 o 
  -2   8   9      521.10      480.08     12.78 o 
  -1   8   9      553.07      622.83     15.08 o 
   0   8   9      223.04      221.58      9.99 o 
   1   8   9       12.04       11.62      9.18 o 
   2   8   9      465.50      478.39     14.44 o 
   3   8   9       68.49       68.40     10.45 o 
   4   8   9       15.51       -5.78     10.67 o 
 -12   9   9       84.38       99.45     13.07 o 
 -11   9   9       43.19       42.26     11.74 o 
 -10   9   9        9.91        3.71      9.98 o 
  -9   9   9        7.59        1.89      9.38 o 
  -8   9   9      525.06      496.14     28.74 o 
  -7   9   9       52.40       50.90      6.84 o 
  -6   9   9     1357.05     1337.15     26.51 o 
  -5   9   9       28.76       18.98      7.62 o 
  -4   9   9       28.92       19.57     10.43 o 
  -3   9   9      186.46      174.13      6.62 o 
  -2   9   9        1.07       -0.52      6.61 o 
  -1   9   9      737.37      649.58     15.61 o 
   0   9   9      418.17      387.14     12.24 o 
   1   9   9        0.39        8.06      9.14 o 
   2   9   9      150.16      166.08     12.03 o 
   3   9   9       64.57       73.13     10.51 o 
 -12  10   9      115.29      126.23     15.97 o 
 -11  10   9      244.08      315.94     14.83 o 
 -10  10   9      157.76      157.56     12.10 o 
  -9  10   9        1.49       -9.18      8.84 o 
  -8  10   9     1013.19      943.26     37.69 o 
  -7  10   9      554.78      535.32     27.78 o 
  -6  10   9       37.54       43.17      8.76 o 
  -5  10   9      110.16      131.30     11.08 o 
  -4  10   9        6.89        7.34     10.83 o 
  -3  10   9      275.16      296.85     15.26 o 
  -2  10   9      486.66      454.89     15.22 o 
  -1  10   9       53.51       85.76      9.07 o 
   0  10   9        7.82       -2.78      8.26 o 
   1  10   9       12.44        9.39      8.27 o 
   2  10   9      147.08      188.92     15.12 o 
   3  10   9       68.12       61.28     10.54 o 
 -11  11   9       16.38       25.10     11.05 o 
 -10  11   9        0.58        6.83     11.46 o 
  -9  11   9      104.17      106.47     13.89 o 
  -8  11   9        2.35       24.64     12.85 o 
  -7  11   9       22.00       22.46      9.79 o 
  -6  11   9      821.05      738.70     19.08 o 
  -5  11   9       74.98       76.17      9.33 o 
  -4  11   9        3.47      -13.23     11.35 o 
  -3  11   9      147.28      118.39     10.56 o 
  -2  11   9      145.90      154.39     13.87 o 
  -1  11   9       27.90       27.74     10.51 o 
   0  11   9       21.40       18.03      7.79 o 
   1  11   9       13.54        8.36      6.97 o 
   2  11   9       17.91       21.18      7.91 o 
   3  11   9       41.05       59.69      9.83 o 
 -11  12   9       79.47      111.19     39.35 o 
 -10  12   9       69.33      110.26     23.13 o 
  -9  12   9       10.53        9.23     19.08 o 
  -8  12   9      546.67      562.52     18.43 o 
  -7  12   9       40.90       34.65     14.88 o 
  -6  12   9      443.42      475.97     15.87 o 
  -5  12   9        6.22        4.71      7.74 o 
  -4  12   9        1.54       -8.93      8.68 o 
  -3  12   9      442.49      463.73     13.53 o 
  -2  12   9       82.29       83.72      9.86 o 
  -1  12   9      108.27      112.98     11.88 o 
   0  12   9      194.47      177.27     14.76 o 
   1  12   9       93.42      106.93      9.03 o 
   2  12   9      159.35      204.91     11.28 o 
 -10  13   9       15.42       37.18     22.21 o 
  -9  13   9      106.97      145.87     23.45 o 
  -8  13   9        5.61       21.33     14.04 o 
  -7  13   9      105.24      114.16     11.03 o 
  -6  13   9      623.24      644.37     18.29 o 
  -5  13   9       83.96       66.92     14.27 o 
  -4  13   9      412.29      402.49     25.86 o 
  -3  13   9       75.27       65.54     10.54 o 
  -2  13   9      227.40      191.90     11.84 o 
  -1  13   9       42.24       46.71      8.63 o 
   0  13   9        1.75       -7.84      8.40 o 
   1  13   9       64.40       73.65      9.38 o 
   2  13   9       96.70       79.78     12.46 o 
 -10  14   9      136.00      143.57     14.46 o 
  -9  14   9        0.98       21.20     11.08 o 
  -8  14   9       27.66       41.42     10.85 o 
  -7  14   9      412.90      399.57     16.01 o 
  -6  14   9      146.68      158.75     13.33 o 
  -5  14   9       28.37       32.91     13.11 o 
  -4  14   9       25.29       14.49     11.05 o 
  -3  14   9      150.15      193.70     13.09 o 
  -2  14   9      194.34      207.17      9.94 o 
  -1  14   9      246.92      260.61     10.61 o 
   0  14   9       11.14       12.56     11.28 o 
   1  14   9      142.02      154.60     10.32 o 
  -9  15   9      103.85      120.68     18.36 o 
  -8  15   9      126.44       89.48     19.61 o 
  -7  15   9      266.75      298.57     13.42 o 
  -6  15   9       95.21       92.79     10.72 o 
  -5  15   9        1.35       -9.14     22.56 o 
  -4  15   9      410.85      414.99     17.64 o 
  -3  15   9        4.66        9.50      8.38 o 
  -2  15   9      437.19      465.80     12.99 o 
  -1  15   9      218.75      224.96      9.78 o 
   0  15   9        2.05       -4.68      8.53 o 
  -8  16   9        4.49       16.61      9.22 o 
  -7  16   9       17.58       10.82      8.90 o 
  -6  16   9       49.20       59.18     10.86 o 
  -5  16   9        3.45       -0.18      6.62 o 
  -4  16   9        9.06       12.61      6.71 o 
  -3  16   9        1.13       -8.18      8.29 o 
  -2  16   9       30.49       38.49     10.86 o 
  -1  16   9      309.30      333.39     12.95 o 
   0  16   9       25.42       21.75     17.11 o 
  -7  17   9      133.73      148.37     25.55 o 
  -6  17   9        6.90       25.52     38.61 o 
  -5  17   9       42.53       63.36     22.32 o 
  -4  17   9      657.97      644.43     31.78 o 
  -3  17   9      122.37       90.62     28.02 o 
  -2  17   9       19.85       22.53     16.87 o 
  -4  18   9      199.51      201.53     25.90 o 
 -13   0  10      526.29      516.59     38.13 o 
 -12   0  10      603.29      563.59     27.85 o 
 -11   0  10       11.06       20.60     16.99 o 
 -10   0  10     2110.76     1961.99     79.57 o 
  -9   0  10      267.82      286.59     19.45 o 
  -8   0  10      763.86      721.78     32.54 o 
  -7   0  10     1494.17     1531.95     43.55 o 
  -6   0  10     1716.44     1604.50     44.65 o 
  -5   0  10      624.43      673.16     31.96 o 
  -4   0  10     1778.60     1665.32     66.20 o 
  -3   0  10      879.40      848.64     30.50 o 
  -2   0  10       13.94        8.51     14.39 o 
  -1   0  10        8.66      -15.27     30.44 o 
   0   0  10     1838.08     1615.59     46.95 o 
   1   0  10        2.15       16.05     17.61 o 
   2   0  10      306.04      329.78     35.52 o 
   3   0  10       95.04      106.05     22.13 o 
 -13   1  10        0.13        7.10     14.80 o 
 -12   1  10      259.16      239.49     16.36 o 
 -11   1  10       58.34       52.42     12.76 o 
 -10   1  10        9.12       19.34     11.57 o 
  -9   1  10        0.57       -1.88     10.70 o 
  -8   1  10       50.26       51.03     10.67 o 
  -7   1  10      368.12      381.31     16.33 o 
  -6   1  10      576.43      528.72     17.16 o 
  -5   1  10      123.89      110.18     12.22 o 
  -4   1  10       42.90       40.41      9.69 o 
  -3   1  10      141.88      130.65     10.58 o 
  -2   1  10        2.28       -8.70     10.67 o 
  -1   1  10       50.89       33.30     10.47 o 
   0   1  10        0.60      -12.42     10.27 o 
   1   1  10      166.36      169.74     14.04 o 
   2   1  10        9.01       10.34     15.88 o 
   3   1  10        3.20        7.00     14.28 o 
 -13   2  10      301.31      294.90     17.59 o 
 -12   2  10      357.25      387.99     18.33 o 
 -11   2  10       22.11       31.06     12.28 o 
 -10   2  10      853.87      816.22     28.16 o 
  -9   2  10       75.00       59.65     11.57 o 
  -8   2  10     1677.21     1659.24     33.59 o 
  -7   2  10     2350.35     2268.65     41.75 o 
  -6   2  10       10.20       12.91      9.73 o 
  -5   2  10     1226.64     1231.62     26.39 o 
  -4   2  10      196.67      211.75     13.79 o 
  -3   2  10      439.77      401.50     14.67 o 
  -2   2  10      507.11      485.91     25.97 o 
  -1   2  10       57.37       39.02     10.49 o 
   0   2  10       22.58       25.18     11.11 o 
   1   2  10      311.25      313.23     15.32 o 
   2   2  10        8.17       19.43     13.14 o 
   3   2  10      144.51      170.76     15.26 o 
 -13   3  10       69.27       75.05     17.79 o 
 -12   3  10       68.26       70.75      9.27 o 
 -11   3  10      115.02      132.03      6.69 o 
 -10   3  10        1.51       -1.96      5.63 o 
  -9   3  10      292.61      263.81      8.60 o 
  -8   3  10       13.93       25.43      5.45 o 
  -7   3  10      295.96      346.02     10.60 o 
  -6   3  10      459.68      441.05     11.79 o 
  -5   3  10      227.30      206.62      8.32 o 
  -4   3  10      414.38      374.47     12.74 o 
  -3   3  10      545.10      500.50     13.00 o 
  -2   3  10      424.62      407.63     14.63 o 
  -1   3  10       65.61       64.58      7.93 o 
   0   3  10      423.68      407.14     16.07 o 
   1   3  10       26.22        3.07     12.64 o 
   2   3  10      158.95      161.29     15.03 o 
   3   3  10       13.71       39.87     14.33 o 
 -13   4  10      284.01      303.94     11.52 o 
 -12   4  10      157.32      166.05     10.69 o 
 -11   4  10       31.44       50.36     10.19 o 
 -10   4  10      453.97      507.76     12.55 o 
  -9   4  10      407.13      406.60     12.28 o 
  -8   4  10      145.64      157.33      8.80 o 
  -7   4  10      281.66      280.04     12.69 o 
  -6   4  10      648.37      652.88     15.20 o 
  -5   4  10     1415.89     1425.21     24.52 o 
  -4   4  10       32.41       35.57      7.32 o 
  -3   4  10      101.37      110.87      8.14 o 
  -2   4  10       69.52       86.20      8.28 o 
  -1   4  10       74.50       71.87      8.66 o 
   0   4  10     1305.42     1397.93     25.49 o 
   1   4  10       84.30       72.95     12.02 o 
   2   4  10        2.31       -1.12     13.21 o 
   3   4  10       45.85       57.05     17.70 o 
 -13   5  10      118.97      129.74     11.52 o 
 -12   5  10       54.32       72.54      9.22 o 
 -11   5  10      886.68      924.10     19.34 o 
 -10   5  10       41.00       66.89     10.11 o 
  -9   5  10      420.54      412.39     12.80 o 
  -8   5  10      174.84      215.98     12.03 o 
  -7   5  10      300.81      272.45     10.96 o 
  -6   5  10      215.45      212.71      9.65 o 
  -5   5  10      409.53      386.77     11.90 o 
  -4   5  10     1247.07     1236.88     27.63 o 
  -3   5  10      584.97      608.18     19.36 o 
  -2   5  10      379.56      372.56     17.33 o 
  -1   5  10       11.71        9.06      8.71 o 
   0   5  10       88.77       98.02      9.66 o 
   1   5  10        4.63        0.42      9.45 o 
   2   5  10      415.71      416.29     15.85 o 
   3   5  10        1.22       10.94     20.72 o 
 -13   6  10        9.56       13.07     12.09 o 
 -12   6  10       17.69       17.38      9.33 o 
 -11   6  10       59.75       50.76     16.61 o 
 -10   6  10      261.38      288.86     13.72 o 
  -9   6  10        2.12       23.67      9.52 o 
  -8   6  10       54.77       62.63      9.73 o 
  -7   6  10      128.93       96.01     12.21 o 
  -6   6  10      362.80      361.12     15.37 o 
  -5   6  10      714.38      696.58     22.58 o 
  -4   6  10      172.42      172.99      9.16 o 
  -3   6  10      918.29      929.31     19.09 o 
  -2   6  10        2.67       10.45      6.97 o 
  -1   6  10      108.27       88.91      8.60 o 
   0   6  10       80.26      119.23     11.51 o 
   1   6  10        0.06       -1.75     10.65 o 
   2   6  10       43.76       19.96     12.42 o 
   3   6  10       25.73       31.20     12.88 o 
 -12   7  10      123.98      137.37     13.43 o 
 -11   7  10      595.93      622.21     19.49 o 
 -10   7  10      104.67      117.07     21.48 o 
  -9   7  10      966.60      986.94     22.87 o 
  -8   7  10      421.29      388.52     13.58 o 
  -7   7  10      593.71      563.74     16.23 o 
  -6   7  10     1327.44     1285.64     26.10 o 
  -5   7  10        2.51      -12.19      8.12 o 
  -4   7  10      869.32      811.32     19.58 o 
  -3   7  10       83.17       82.26      9.30 o 
  -2   7  10       46.11       59.31      8.20 o 
  -1   7  10     1082.37     1078.06     20.85 o 
   0   7  10        4.42        6.91      8.96 o 
   1   7  10      196.29      220.85     15.16 o 
   2   7  10      445.38      446.88     17.03 o 
   3   7  10       54.55       68.77     13.83 o 
 -12   8  10       15.42       15.89     12.19 o 
 -11   8  10       23.22       47.78     11.90 o 
 -10   8  10        1.11       10.14     10.57 o 
  -9   8  10        4.05       17.51     10.08 o 
  -8   8  10       42.56       42.23      9.51 o 
  -7   8  10      432.42      445.62     14.69 o 
  -6   8  10       42.26       54.09     13.80 o 
  -5   8  10       24.70       47.17     14.20 o 
  -4   8  10        9.62       19.51      8.04 o 
  -3   8  10       10.06       -9.15      8.47 o 
  -2   8  10       93.81      101.74      8.66 o 
  -1   8  10       15.45       30.36      8.77 o 
   0   8  10        0.66       -7.89      9.02 o 
   1   8  10       43.86       54.22     10.40 o 
   2   8  10       43.10       19.71     10.30 o 
 -12   9  10      104.15      137.18     13.36 o 
 -11   9  10      142.66      173.78     13.24 o 
 -10   9  10       49.07       33.11     10.60 o 
  -9   9  10      734.80      771.79     20.24 o 
  -8   9  10      288.64      266.16     14.96 o 
  -7   9  10      942.56      934.29     26.22 o 
  -6   9  10      945.91      902.54     46.81 o 
  -5   9  10        1.63      -10.39     11.84 o 
  -4   9  10      684.76      712.20     17.60 o 
  -3   9  10       41.99       47.95      8.48 o 
  -2   9  10        4.47       -1.49     10.12 o 
  -1   9  10      717.67      731.61     17.42 o 
   0   9  10        1.01      -12.28      9.28 o 
   1   9  10      258.62      276.11     13.06 o 
   2   9  10       46.96       42.20     10.61 o 
 -11  10  10       10.12       11.62     11.44 o 
 -10  10  10        5.51        1.49     10.23 o 
  -9  10  10       45.93       51.08      9.27 o 
  -8  10  10       17.43       11.41     12.89 o 
  -7  10  10      128.88      153.75     22.39 o 
  -6  10  10      384.62      331.91     16.10 o 
  -5  10  10      101.26       86.45     12.95 o 
  -4  10  10      217.32      212.30     23.95 o 
  -3  10  10      147.79      166.16     14.31 o 
  -2  10  10       56.94       25.96     10.48 o 
  -1  10  10       59.06       83.09     13.92 o 
   0  10  10        0.26       -5.73      9.08 o 
   1  10  10       68.84       67.81      9.11 o 
   2  10  10       76.45       86.33     11.03 o 
 -11  11  10       82.53       78.04     15.93 o 
 -10  11  10        6.42       -5.24     13.62 o 
  -9  11  10      340.99      371.25     48.96 o 
  -8  11  10       10.19       22.91     20.45 o 
  -7  11  10      736.47      708.99     23.74 o 
  -6  11  10      493.82      512.11     20.20 o 
  -5  11  10       14.05      -15.71     12.50 o 
  -4  11  10      901.52      949.83     32.69 o 
  -3  11  10      172.99      177.92     19.11 o 
  -2  11  10      359.30      371.30     20.32 o 
  -1  11  10      136.65      186.07     13.11 o 
   0  11  10        0.70       -8.83     10.42 o 
   1  11  10      205.76      232.05      9.57 o 
 -10  12  10       28.91       28.76     14.74 o 
  -9  12  10       72.29       67.78     29.05 o 
  -8  12  10        0.64      -20.40     13.60 o 
  -7  12  10       63.65       36.98     14.03 o 
  -6  12  10       51.92       46.67     13.50 o 
  -5  12  10       51.76       40.52     15.28 o 
  -4  12  10      374.83      347.38     17.74 o 
  -3  12  10       94.63       93.84     27.27 o 
  -2  12  10      166.83      171.75     13.14 o 
  -1  12  10       55.74       58.37     12.17 o 
   0  12  10       82.23       85.29     10.61 o 
   1  12  10       77.57       68.64     13.10 o 
 -10  13  10       28.72       64.97     24.53 o 
  -9  13  10      158.56      159.28     72.55 o 
  -8  13  10       18.81       26.79     20.70 o 
  -7  13  10      257.45      247.44     41.70 o 
  -6  13  10      194.95      220.93     16.12 o 
  -5  13  10      196.91      187.90     22.72 o 
  -4  13  10       95.34      133.17     30.33 o 
  -3  13  10       76.28       82.44     21.07 o 
  -2  13  10      364.00      401.31     23.18 o 
  -1  13  10      212.08      207.58     13.49 o 
   0  13  10        3.40      -11.27     11.75 o 
  -9  14  10      225.79      228.98     26.69 o 
  -8  14  10       19.65       29.07     22.08 o 
  -7  14  10      114.48      121.24     37.44 o 
  -6  14  10       16.41      -17.03     20.11 o 
  -5  14  10        5.36       -0.98     21.42 o 
  -4  14  10      147.73      125.49     13.61 o 
  -3  14  10       10.21       -8.79     11.89 o 
  -2  14  10      172.42      145.32     17.47 o 
  -1  14  10      120.79      122.29     12.44 o 
  -8  15  10       36.77       11.22     13.18 o 
  -7  15  10        7.95        9.12     24.97 o 
  -6  15  10        1.01       10.04     12.24 o 
  -5  15  10      240.40      247.64     15.41 o 
  -4  15  10        7.23        5.73     16.06 o 
  -3  15  10        3.90      -16.38     10.95 o 
  -2  15  10        3.48        3.97      8.84 o 
  -6  16  10        3.92       -3.37     11.61 o 
  -5  16  10       66.38       68.78     12.14 o 
  -4  16  10      173.62      152.46     13.39 o 
  -3  16  10        3.37       -0.29     11.94 o 
 -13   1  11      432.63      487.42     20.63 o 
 -12   1  11       10.89       16.57     16.78 o 
 -11   1  11      885.73      935.27     26.39 o 
 -10   1  11      304.00      331.11     16.23 o 
  -9   1  11      200.85      177.18     13.38 o 
  -8   1  11      334.68      310.56     14.49 o 
  -7   1  11      411.35      329.67     14.28 o 
  -6   1  11     1610.16     1602.64     32.96 o 
  -5   1  11      418.86      421.47     17.81 o 
  -4   1  11      276.93      264.44     13.85 o 
  -3   1  11      894.77      907.32     23.31 o 
  -2   1  11        1.70       -6.51     11.38 o 
  -1   1  11     1387.27     1404.72     31.17 o 
   0   1  11       98.76      114.58     13.68 o 
   1   1  11        2.41        8.91     13.68 o 
   2   1  11       73.74       69.87     14.42 o 
 -13   2  11        0.14       -5.60     18.07 o 
 -12   2  11       68.32       53.39     14.50 o 
 -11   2  11        6.97        8.11     13.50 o 
 -10   2  11       25.70       38.59     12.20 o 
  -9   2  11      171.18      171.07     13.29 o 
  -8   2  11        3.65       11.88     11.59 o 
  -7   2  11       20.77       19.12     10.50 o 
  -6   2  11       81.32       67.57     10.95 o 
  -5   2  11        6.38       -6.43     10.43 o 
  -4   2  11      272.97      255.00     13.31 o 
  -3   2  11        6.87       12.92     11.29 o 
  -2   2  11      248.66      207.85     19.02 o 
  -1   2  11        1.59        7.36     12.16 o 
   0   2  11      219.06      167.06     14.23 o 
   1   2  11        2.43        3.93     13.44 o 
   2   2  11       87.28      118.80     20.41 o 
 -12   3  11        7.48       18.04     16.85 o 
 -11   3  11      751.57      704.08     26.84 o 
 -10   3  11      151.75      205.29     16.97 o 
  -9   3  11      539.04      504.91     17.49 o 
  -8   3  11     1013.66     1134.72     26.43 o 
  -7   3  11      259.15      276.45     13.58 o 
  -6   3  11      129.35      159.93     11.96 o 
  -5   3  11      332.02      327.42     14.19 o 
  -4   3  11      246.77      257.93     13.54 o 
  -3   3  11      677.65      641.12     21.06 o 
  -2   3  11      134.22      144.73     12.94 o 
  -1   3  11      293.71      299.25     15.07 o 
   0   3  11        5.28       -2.61     13.79 o 
   1   3  11       53.20       64.72     13.91 o 
   2   3  11        4.97        7.49     19.29 o 
 -12   4  11      129.28      128.29      8.51 o 
 -11   4  11       29.71       53.81      8.41 o 
 -10   4  11      159.43      155.42      7.49 o 
  -9   4  11      747.24      720.74     15.09 o 
  -8   4  11      168.07      140.58      8.78 o 
  -7   4  11      845.13      792.15     17.00 o 
  -6   4  11      135.81      119.80      8.24 o 
  -5   4  11      103.97      102.84      8.21 o 
  -4   4  11      606.35      577.84     14.51 o 
  -3   4  11       94.35       92.93      8.47 o 
  -2   4  11      435.17      440.08     15.05 o 
  -1   4  11        6.18       -0.79     14.13 o 
   0   4  11      111.81      151.77     16.76 o 
   1   4  11       73.42       65.00     16.44 o 
   2   4  11       13.98        8.28     24.12 o 
 -12   5  11        0.73      -11.75      8.09 o 
 -11   5  11      330.55      369.60     12.48 o 
 -10   5  11      106.55      136.11     12.17 o 
  -9   5  11      216.29      218.75     11.55 o 
  -8   5  11      185.55      218.51     11.37 o 
  -7   5  11        5.78       10.17      8.79 o 
  -6   5  11      129.76      147.60     10.13 o 
  -5   5  11        9.37       16.03      9.11 o 
  -4   5  11       59.87       66.96      9.42 o 
  -3   5  11       77.04      102.36     11.98 o 
  -2   5  11       17.31       15.50      9.62 o 
  -1   5  11       30.06       61.09     10.26 o 
   0   5  11       48.69       51.83     10.79 o 
   1   5  11      716.06      727.12     27.56 o 
   2   5  11        6.33       11.79     18.18 o 
 -12   6  11      436.28      483.07     14.91 o 
 -11   6  11      113.47      108.31      9.57 o 
 -10   6  11      514.63      465.22     15.96 o 
  -9   6  11      971.72      943.92     22.42 o 
  -8   6  11        8.99        2.92     11.10 o 
  -7   6  11      705.83      648.34     18.19 o 
  -6   6  11      206.33      220.20     20.39 o 
  -5   6  11      186.14      163.45     10.84 o 
  -4   6  11     1177.85     1141.16     24.82 o 
  -3   6  11      108.24      100.58     10.52 o 
  -2   6  11      116.76      124.69     11.65 o 
  -1   6  11      123.12      127.82     15.54 o 
   0   6  11       18.41       33.69     11.59 o 
   1   6  11      177.37      184.87     13.93 o 
 -12   7  11        0.56       11.74     12.18 o 
 -11   7  11       19.58       30.35     11.51 o 
 -10   7  11        3.29       21.11     10.86 o 
  -9   7  11      143.68      149.42     11.42 o 
  -8   7  11      135.03      176.21     12.47 o 
  -7   7  11       14.37       26.07      9.60 o 
  -6   7  11      159.76      173.88     16.24 o 
  -5   7  11        4.47       -2.33      9.15 o 
  -4   7  11       61.71      100.18     10.72 o 
  -3   7  11       22.28       47.56     12.78 o 
  -2   7  11        4.75       19.36     10.53 o 
  -1   7  11       11.64       45.94     11.43 o 
   0   7  11        0.02      -13.88     11.73 o 
   1   7  11      283.07      305.97     15.39 o 
 -11   8  11       33.90       52.51     12.04 o 
 -10   8  11      358.17      330.50     17.13 o 
  -9   8  11      201.26      221.52     19.31 o 
  -8   8  11        7.18       16.73      9.82 o 
  -7   8  11      658.59      694.12     18.84 o 
  -6   8  11      318.28      344.45     13.96 o 
  -5   8  11      158.32      179.65     11.07 o 
  -4   8  11      534.03      526.67     17.00 o 
  -3   8  11      155.47      150.03     11.61 o 
  -2   8  11      459.56      478.55     17.41 o 
  -1   8  11      190.36      174.39     12.94 o 
   0   8  11        4.86       -0.70     11.65 o 
   1   8  11        5.64       -3.30     12.63 o 
 -11   9  11       70.35       64.35     12.12 o 
 -10   9  11       72.66       57.64     11.34 o 
  -9   9  11       16.81       23.40     12.50 o 
  -8   9  11        9.47       10.69      9.43 o 
  -7   9  11       94.55      105.54      9.38 o 
  -6   9  11      102.07      117.62      9.08 o 
  -5   9  11        3.14        3.38      8.08 o 
  -4   9  11      233.42      237.70     11.30 o 
  -3   9  11       78.70       74.59     10.30 o 
  -2   9  11       32.55       51.91     10.96 o 
  -1   9  11        6.79       16.47     11.27 o 
   0   9  11        1.38       -6.42     11.89 o 
 -10  10  11      111.23      128.83     16.26 o 
  -9  10  11      196.21      204.46     21.72 o 
  -8  10  11       48.49       41.68     14.02 o 
  -7  10  11      588.17      660.50     23.14 o 
  -6  10  11        6.60       -1.56     13.08 o 
  -5  10  11      351.48      371.78     30.52 o 
  -4  10  11      248.80      254.82     16.73 o 
  -3  10  11        3.35      -18.39     13.67 o 
  -2  10  11      491.34      517.75     16.99 o 
  -1  10  11      129.67      150.75     12.11 o 
   0  10  11      138.51      144.54     15.83 o 
 -10  11  11      275.37      323.31     19.05 o 
  -9  11  11        4.77       -5.18     20.06 o 
  -8  11  11      182.69      153.49     15.75 o 
  -7  11  11      194.34      192.91     16.43 o 
  -6  11  11        9.48       -4.17     12.99 o 
  -5  11  11       94.87       85.77     14.83 o 
  -4  11  11       79.20       82.44     15.08 o 
  -3  11  11       44.71       27.02     14.53 o 
  -2  11  11      153.87      150.10     21.35 o 
  -1  11  11       84.18       82.56     16.15 o 
  -9  12  11      366.88      359.83     37.54 o 
  -8  12  11        4.34       13.48     13.87 o 
  -7  12  11      353.59      375.01     25.01 o 
  -6  12  11       27.78       36.82     14.07 o 
  -5  12  11      161.42      135.92     15.67 o 
  -4  12  11       28.22       36.75     14.55 o 
  -3  12  11       10.49       23.09     15.69 o 
  -2  12  11      193.59      258.88     18.82 o 
  -1  12  11       45.66       73.22     16.32 o 
  -8  13  11       74.49       96.81     15.59 o 
  -7  13  11        9.09       21.81     15.05 o 
  -6  13  11      235.21      254.08     19.51 o 
  -5  13  11       68.98       57.10     15.64 o 
  -4  13  11       53.02       32.69     15.55 o 
  -3  13  11      155.44      130.35     17.17 o 
  -2  13  11        2.64       26.04     24.02 o 
  -7  14  11      160.10      202.69     61.13 o 
  -6  14  11       42.95       29.06     23.15 o 
  -5  14  11      321.21      330.45     47.20 o 
  -4  14  11       62.08       54.79     23.62 o 
 -12   0  12      308.35      324.80     26.01 o 
 -11   0  12      464.29      514.88     60.48 o 
 -10   0  12        1.01       22.93     18.37 o 
  -9   0  12     1056.71     1068.43     38.87 o 
  -8   0  12      598.22      534.12     26.51 o 
  -7   0  12     1131.83      969.20     77.38 o 
  -6   0  12      740.45      801.44     32.69 o 
  -5   0  12       65.33       66.80     17.78 o 
  -4   0  12      786.79      768.91     32.66 o 
  -3   0  12      220.55      249.82     23.80 o 
  -2   0  12      254.63      276.37     24.46 o 
  -1   0  12      566.88      549.53     40.55 o 
   0   0  12       11.84       14.35     22.22 o 
 -12   1  12        5.82       16.77     17.58 o 
 -11   1  12        0.07       -6.98     13.54 o 
 -10   1  12       68.77       61.44     13.62 o 
  -9   1  12      109.61      118.42     13.89 o 
  -8   1  12        9.83       19.95     12.46 o 
  -7   1  12       42.10       55.58     12.29 o 
  -6   1  12        9.24        0.43     16.18 o 
  -5   1  12       16.48       10.82     12.09 o 
  -4   1  12       61.81       50.10     12.79 o 
  -3   1  12        1.69        1.33     13.58 o 
  -2   1  12       10.75        8.10     12.31 o 
  -1   1  12        0.51       24.78     13.64 o 
   0   1  12        1.93        5.79     14.06 o 
 -12   2  12      167.81      177.28     19.37 o 
 -11   2  12      466.66      512.15     23.28 o 
 -10   2  12        3.64      -23.60     19.09 o 
  -9   2  12      926.58      888.66     24.75 o 
  -8   2  12      115.83      140.36     13.58 o 
  -7   2  12      617.75      571.93     19.46 o 
  -6   2  12      131.93      156.65     14.27 o 
  -5   2  12       55.02       50.53     12.42 o 
  -4   2  12      287.34      298.13     18.91 o 
  -3   2  12       52.59       58.05     12.43 o 
  -2   2  12      163.27      190.42     14.37 o 
  -1   2  12      158.77      172.32     17.88 o 
   0   2  12       81.48       90.63     21.58 o 
 -12   3  12      183.30      216.65     22.58 o 
 -11   3  12       11.22       50.51     16.93 o 
 -10   3  12      134.28      143.73     21.13 o 
  -9   3  12       23.31       27.88     15.12 o 
  -8   3  12       71.18       46.61     14.92 o 
  -7   3  12       67.22       93.18     15.42 o 
  -6   3  12       19.73       24.28     22.74 o 
  -5   3  12        7.22        2.62     13.18 o 
  -4   3  12        3.07        6.80     14.66 o 
  -3   3  12       65.64       77.88     24.49 o 
  -2   3  12       26.60       -2.33     14.85 o 
  -1   3  12       34.68       39.35     16.31 o 
   0   3  12       47.35       58.14     16.98 o 
 -11   4  12      366.19      410.51     21.44 o 
 -10   4  12      117.56      115.98     16.97 o 
  -9   4  12      872.80      858.45     29.14 o 
  -8   4  12        4.24       12.13     23.74 o 
  -7   4  12      706.10      666.30     37.51 o 
  -6   4  12      475.80      450.48     19.65 o 
  -5   4  12      122.72       99.33     14.59 o 
  -4   4  12      629.06      724.88     29.75 o 
  -3   4  12      188.23      202.01     16.88 o 
  -2   4  12       31.16       33.30     15.49 o 
  -1   4  12       68.15       73.84     19.99 o 
   0   4  12        0.22       18.48     16.91 o 
 -11   5  12       63.06       68.19      8.36 o 
 -10   5  12      263.14      254.98     15.44 o 
  -9   5  12        0.92        5.74      6.51 o 
  -8   5  12      611.72      567.64     16.33 o 
  -7   5  12      674.62      670.11     17.92 o 
  -6   5  12       66.83       81.86     18.13 o 
  -5   5  12      424.79      432.42     14.48 o 
  -4   5  12        6.41       13.28      9.05 o 
  -3   5  12      247.80      248.31     24.59 o 
  -2   5  12      230.89      212.27     28.81 o 
  -1   5  12        4.44        5.06     18.21 o 
   0   5  12       67.46       81.60     17.51 o 
 -11   6  12      115.09      128.58     12.50 o 
 -10   6  12      114.70      139.81     10.30 o 
  -9   6  12      241.55      263.41     12.85 o 
  -8   6  12        0.10        4.20      9.70 o 
  -7   6  12      179.05      204.15     13.08 o 
  -6   6  12      342.25      374.71     14.48 o 
  -5   6  12      157.49      167.70     11.54 o 
  -4   6  12       73.13      108.23     17.08 o 
  -3   6  12       37.49       41.69     10.82 o 
  -2   6  12      190.10      203.84     12.91 o 
  -1   6  12      222.04      258.84     13.98 o 
 -11   7  12        5.27       13.77     11.59 o 
 -10   7  12      594.78      591.35     20.64 o 
  -9   7  12       61.89       50.57     11.19 o 
  -8   7  12      238.30      248.92     12.90 o 
  -7   7  12      179.34      179.31     14.99 o 
  -6   7  12       54.27       64.62     17.53 o 
  -5   7  12      334.14      372.86     14.61 o 
  -4   7  12       65.45       55.48     10.87 o 
  -3   7  12       35.74       47.05     11.40 o 
  -2   7  12      198.90      232.68     13.69 o 
  -1   7  12        0.19        6.74     11.87 o 
 -10   8  12        3.26       24.92     11.56 o 
  -9   8  12       43.30       56.03     11.23 o 
  -8   8  12        2.73       -3.45     10.28 o 
  -7   8  12      102.76      114.65     11.09 o 
  -6   8  12       10.06       -1.23      9.96 o 
  -5   8  12      249.08      305.12     14.92 o 
  -4   8  12        4.58        8.67     10.60 o 
  -3   8  12      191.24      155.87     12.59 o 
  -2   8  12      179.13      185.95     13.38 o 
  -1   8  12       20.84       24.20     12.21 o 
 -10   9  12      712.26      721.47     20.49 o 
  -9   9  12        5.77        2.37     21.94 o 
  -8   9  12      338.10      341.71     18.20 o 
  -7   9  12      279.05      267.27     17.05 o 
  -6   9  12      111.27      126.27     15.81 o 
  -5   9  12      563.99      611.55     22.99 o 
  -4   9  12       59.10       38.28     10.43 o 
  -3   9  12       74.33       83.38     11.45 o 
  -2   9  12       55.01       47.63     12.22 o 
  -9  10  12        0.58        2.07     14.58 o 
  -8  10  12       92.31       81.67     15.36 o 
  -7  10  12       21.42       36.52     15.02 o 
  -6  10  12      237.14      211.03     16.75 o 
  -5  10  12       42.87       53.12     14.83 o 
  -4  10  12        7.23       -0.89     14.49 o 
  -3  10  12       66.67       64.66     15.99 o 
  -8  11  12      200.65      233.31     22.01 o 
  -7  11  12       96.52       81.27     15.88 o 
  -6  11  12      274.47      343.55     23.46 o 
  -5  11  12      371.79      394.07     20.08 o 
  -4  11  12        0.62       23.62     16.58 o 
  -3  11  12       49.88       54.38     16.31 o 
  -6  12  12       74.30      116.77     22.31 o 
  -5  12  12        4.41       28.62     34.65 o 
 -10   1  13      718.17      738.50     37.69 o 
  -9   1  13      603.22      554.21     23.62 o 
  -8   1  13       24.96       31.69     16.19 o 
  -7   1  13      502.72      464.93     21.24 o 
  -6   1  13       27.98       20.04     16.25 o 
  -5   1  13      323.05      370.52     20.31 o 
  -4   1  13      325.44      345.43     22.75 o 
  -3   1  13       71.95       99.44     17.37 o 
  -2   1  13      116.99      180.82     23.06 o 
 -10   2  13       66.74       72.27     17.56 o 
  -9   2  13        1.44      -23.64     15.76 o 
  -8   2  13      348.02      361.79     39.62 o 
  -7   2  13        1.31       23.81     15.82 o 
  -6   2  13      396.82      349.54     20.21 o 
  -5   2  13      197.28      230.08     17.92 o 
  -4   2  13       25.33        9.07     15.25 o 
  -3   2  13       39.44       44.14     16.70 o 
  -2   2  13        0.11       -9.53     16.69 o 
 -10   3  13       37.62       54.62     19.96 o 
  -9   3  13       86.40       95.75     16.68 o 
  -8   3  13      149.09      186.74     23.70 o 
  -7   3  13      694.79      696.57     27.84 o 
  -6   3  13       61.91       79.15     15.86 o 
  -5   3  13      419.36      459.39     22.00 o 
  -4   3  13       36.84       61.19     16.44 o 
  -3   3  13      182.55      186.63     18.95 o 
  -2   3  13      165.00      213.89     19.56 o 
 -10   4  13       67.88       80.07     28.74 o 
  -9   4  13       10.64       -8.11     15.95 o 
  -8   4  13      289.49      259.29     18.62 o 
  -7   4  13        0.45      -21.03     14.95 o 
  -6   4  13      162.41      160.31     28.23 o 
  -5   4  13      132.52      157.99     17.82 o 
  -4   4  13        1.46        4.95     16.36 o 
  -3   4  13      157.25      151.50     18.43 o 
 -10   5  13       54.27       74.90     17.48 o 
  -9   5  13       94.61       74.52     16.74 o 
  -8   5  13       15.57       15.87     15.36 o 
  -7   5  13      282.34      339.31     19.98 o 
  -6   5  13        8.06        8.78     15.98 o 
  -5   5  13      523.80      563.71     29.47 o 
  -4   5  13      112.97      119.92     19.06 o 
  -3   5  13       48.97       69.74     24.06 o 
  -9   6  13      178.78      195.42     10.72 o 
  -8   6  13       66.07       68.27      9.64 o 
  -7   6  13       23.04       12.71      9.95 o 
  -6   6  13      267.01      271.03     12.06 o 
  -5   6  13      106.74      106.69     10.43 o 
  -4   6  13      173.67      160.82     12.08 o 
  -3   6  13      191.64      166.86     17.38 o 
  -9   7  13        2.47       29.33     19.83 o 
  -8   7  13       71.07       84.02     11.37 o 
  -7   7  13       52.11       67.61     14.66 o 
  -6   7  13       10.76        8.21     10.72 o 
  -5   7  13      151.66      168.25     12.29 o 
  -4   7  13        2.55       31.42     11.29 o 
  -8   8  13      431.66      456.69     17.24 o 
  -7   8  13       28.40       13.63     10.90 o 
  -6   8  13      330.78      333.80     14.51 o 
  -5   8  13       42.67       51.17     15.34 o 
  -7   0  14       34.71       36.81     32.07 o 
  -6   0  14      263.09      257.47     35.29 o 
  -7   1  14        5.41       -7.67     20.54 o 
  -6   1  14       28.41       17.34     24.63 o 
                                                 
